# Supplementary material for: Charge symmetry breaking in neutral polyzwitterions
Source: Nat Commun. 2025 Apr 13;16:3507. doi: 10.1038/s41467-025-58928-7 (PMC11994810; doi:10.1038/s41467-025-58928-7)
Supplement: Supplementary file 3 — Source Data [file 41467_2025_58928_MOESM3_ESM.xlsx]

## Sheet: Fig1b
volume of 0.6 M NaOH added [microliter]	pH
0	1.94
0.5	1.95
1.5	2.01
2	2.04
2.5	2.06
3	2.09
3.5	2.12
4	2.14
4.5	2.17
5	2.2
5.5	2.24
6	2.27
6.5	2.31
7	2.35
7.5	2.4
8	2.46
8.5	2.51
9	2.56
9.5	2.64
10	2.72
10.5	2.83
11	2.97
11.5	3.15
12	3.4
12.5	3.77
13	4.44
13.5	5.86
14	8.73
14.5	10.11
15	10.51
15.5	10.74
16	10.88
16.5	11.01
17	11.07
17.5	11.15
18	11.2
18.5	11.24
19	11.28

## Sheet: Fig3a
Voltage [mV]	Rc[Hz]-Confidence Interval	Rc[Hz]+Confidence Interval
70	18.381	21.1809
90	29.4209	31.7122
120	38.3332	40.2167
150	58.1768	60.422
175	65.3168	68.1487
200	79.8425	81.9451

## Sheet: Fig3b-f
I_b/I_0	tau [ms]	log (tau)			Voltage	tau_unfolded [ms]	tau_folded [ms]
0.23687	3.38535	0.5296			70	1.86167	32.2196
0.24158	1.17133	0.06868			90	1.31414	17.9907
0.32222	0.26383	-0.57868			120	0.82108	12.0331
0.9064	0.03583	-1.44581			150	0.40597	7.48188
0.16307	4.96213	0.69567			175	0.33584	6.33648
0.18749	4.02779	0.60507			200	0.2663	4.43571
0.2028	1.42022	0.15236
0.28409	3.08946	0.48988
0.18193	1.02699	0.01157
0.78883	0.03594	-1.44437
0.30828	0.73225	-0.13534
0.45849	0.06769	-1.16947
0.2184	1.43969	0.15827
0.41912	0.057	-1.24414
0.33068	0.88457	-0.05327
0.45278	0.07931	-1.1007
0.54337	0.10511	-0.97836
0.89312	0.03329	-1.47771
0.49193	0.20392	-0.69054
0.16317	5.86276	0.7681
0.29364	2.02689	0.30683
0.40007	0.3445	-0.4628
0.46882	0.74716	-0.12658
0.41346	0.56938	-0.24459
0.56627	0.0484	-1.31513
0.81253	0.03914	-1.40733
0.32675	0.88978	-0.05072
0.14423	24.798	1.39442
0.58396	0.04379	-1.35866
0.26109	1.62697	0.21138
0.20854	3.47424	0.54086
0.2774	1.17978	0.0718
0.21871	8.25069	0.91649
0.41525	0.08881	-1.05153
0.19853	0.81076	-0.09111
0.80073	0.03231	-1.49063
0.83952	0.03858	-1.41364
0.40972	0.26309	-0.5799
0.69382	0.04099	-1.38729
0.46273	0.53966	-0.26788
0.35677	0.53804	-0.26918
0.27535	2.83771	0.45297
0.37611	1.86348	0.27033
0.25435	3.07456	0.48778
0.50501	0.16944	-0.77098
0.28698	0.61926	-0.20813
0.70032	0.03811	-1.41896
0.36711	0.54894	-0.26047
0.91556	0.03219	-1.49225
0.19139	6.91619	0.83987
0.31677	0.99011	-0.00432
0.31648	1.17538	0.07018
0.17274	4.81648	0.68273
0.17213	11.2576	1.05145
0.13205	8.10662	0.90884
0.39436	0.73724	-0.13239
0.25235	0.67971	-0.16767
0.38744	0.66135	-0.17957
0.81839	0.03353	-1.47455
0.90594	0.1812	-0.74185
0.34381	0.44627	-0.3504
0.31598	1.47473	0.16871
0.33662	3.44308	0.53695
0.13501	3.54716	0.54988
0.43455	0.05989	-1.22261
0.54729	0.26453	-0.57752
0.25443	4.71642	0.67361
0.26302	0.45348	-0.34344
0.23294	2.60952	0.41656
0.43083	0.84993	-0.07062
0.17526	20.9253	1.32067
0.26146	2.44317	0.38795
0.25613	1.52968	0.1846
0.4536	0.06457	-1.18999
0.31512	0.70956	-0.14901
0.3256	0.8356	-0.078
0.44401	0.14634	-0.83465
0.44269	0.34584	-0.46113
0.32105	0.34803	-0.45838
0.23555	2.4335	0.38623
0.36919	0.25477	-0.59385
0.77648	0.03487	-1.45761
0.24897	0.73942	-0.13111
0.57968	0.06393	-1.19427
0.24035	1.26335	0.10152
0.88053	0.04503	-1.3465
0.1858	8.655	0.93727
0.24692	2.42073	0.38395
0.34004	0.93956	-0.02708
0.22473	2.40464	0.38105
0.27321	0.66037	-0.18022
0.29378	1.07368	0.03088
0.44507	0.32888	-0.48297
0.78566	0.03291	-1.48266
0.39473	0.49378	-0.30647
0.38488	0.80454	-0.09445
0.2461	2.43224	0.38601
0.55526	0.07762	-1.11
0.24304	1.71691	0.23475
0.37372	0.70486	-0.1519
0.59318	0.05065	-1.29546
0.1708	2.45959	0.39086
0.19968	2.21999	0.34635
0.47808	0.16726	-0.77661
0.3387	0.44053	-0.35602
0.33306	0.18691	-0.72837
0.26434	2.52531	0.40231
0.23246	1.22768	0.08908
0.18805	5.03265	0.7018
0.69009	0.04443	-1.35231
0.36781	2.37792	0.3762
0.45125	0.304	-0.51712
0.268	0.63201	-0.19928
0.34582	0.6269	-0.20281
0.63404	0.05397	-1.26783
0.27663	2.25547	0.35324
0.35833	1.03629	0.01548
0.44595	0.16588	-0.78022
0.31953	0.78562	-0.10479
0.20268	4.48412	0.65168
0.49311	0.16034	-0.79496
0.2906	1.21256	0.0837
0.51712	0.18307	-0.73739
0.31455	0.3505	-0.45532
0.22879	1.58529	0.20011
0.29783	1.37609	0.13865
0.19596	3.83277	0.58351
0.23644	4.43745	0.64713
0.22043	2.77728	0.44362
0.25586	2.6966	0.43082
0.22189	5.17866	0.71422
0.37049	0.50405	-0.29753
0.21717	6.61847	0.82076
0.42409	0.30941	-0.50947
0.41683	0.11379	-0.94388
0.35285	0.91109	-0.04044
0.33478	0.9659	-0.01507
0.39865	0.46439	-0.33311
0.32067	0.56104	-0.251
0.22014	3.15272	0.49869
0.29909	1.13577	0.05529
0.23936	1.28903	0.11026
0.18884	1.87434	0.27285
0.36271	0.47905	-0.31962
0.23148	2.86497	0.45712
0.16652	4.51466	0.65462
0.21141	2.20908	0.34421
0.33992	0.72667	-0.13866
0.23058	3.95323	0.59695
0.23563	1.77549	0.24932
0.40016	0.22704	-0.64389
0.35407	1.55417	0.1915
0.27833	1.20465	0.08086
0.25845	18.6541	1.27077
0.23638	3.49934	0.54399
0.3643	0.62522	-0.20397
0.41096	1.47089	0.16758
0.40901	0.36719	-0.43511
0.28044	0.60951	-0.21502
0.36155	0.78101	-0.10734
0.24343	2.76632	0.4419
0.24541	1.44349	0.15941
0.8867	0.03268	-1.48576
0.41699	0.30983	-0.50888
0.63328	0.04609	-1.33635
0.92578	0.02997	-1.52331
0.41111	0.20602	-0.68608
0.40541	0.28958	-0.53824
0.64348	0.06374	-1.1956
0.44088	0.10161	-0.99306
0.22099	8.9235	0.95054
0.30491	0.77549	-0.11042
0.92444	0.03434	-1.46423
0.21791	5.36441	0.72952
0.21938	1.38593	0.14174
0.22079	2.78909	0.44546
0.38464	0.47167	-0.32636
0.1631	12.1636	1.08506
0.29924	0.30927	-0.50966
0.30639	0.38621	-0.41317
0.1255	1.52104	0.18214
0.23449	3.37964	0.52887
0.45948	0.12207	-0.91339
0.5019	0.22574	-0.64639
0.1307	4.26373	0.62979
0.68305	0.03635	-1.43949
0.52127	0.20662	-0.68483
0.44557	0.39882	-0.39923
0.53407	0.05933	-1.22669
0.45403	0.19468	-0.71068
0.4014	0.41714	-0.37972
0.22668	3.1937	0.50429
0.18633	1.5108	0.17921
0.28068	1.0306	0.01309
0.35358	2.00799	0.30276
0.34481	0.79081	-0.10193
0.28829	0.33006	-0.48141
0.24242	3.81315	0.58128
0.2934	1.03513	0.015
0.45128	0.1711	-0.76674
0.87445	0.03365	-1.47306
0.44752	0.58315	-0.23422
0.74296	0.03534	-1.45179
0.89222	0.03747	-1.42627
0.29918	3.47158	0.54053
0.39441	0.88598	-0.05258
0.326	0.93291	-0.03016
0.41575	0.79754	-0.09825
0.42773	0.14244	-0.84636
0.35437	0.32262	-0.49131
0.1908	2.0954	0.32127
0.92417	0.03629	-1.44021
0.32308	1.60945	0.20668
0.31398	0.65368	-0.18464
0.37487	0.16052	-0.79446
0.40796	0.71222	-0.14738
0.43672	0.13834	-0.85905
0.41643	0.32716	-0.48523
0.37274	0.95323	-0.0208
0.42016	0.23048	-0.63736
0.60518	0.04283	-1.3683
0.30107	0.65127	-0.18624
0.33813	0.7713	-0.11278
0.16991	5.60732	0.74876
0.35618	0.25502	-0.59343
0.41262	0.27164	-0.566
0.30293	0.43182	-0.3647
0.6354	0.04292	-1.36732
0.20304	8.39188	0.92386
0.85148	0.0318	-1.49762
0.30915	1.10026	0.04149
0.2032	2.84923	0.45473
0.44576	0.20954	-0.67874
0.48251	0.15051	-0.82245
0.92362	0.04058	-1.39173
0.83426	0.03305	-1.48087
0.33888	0.45634	-0.34071
0.24594	12.1788	1.0856
0.42945	0.22962	-0.63899
0.20881	1.89922	0.27858
0.40433	0.3874	-0.41185
0.86217	0.03506	-1.45523
0.18394	7.1772	0.85596
0.43356	0.33241	-0.47833
0.27733	2.13272	0.32893
0.36864	0.60656	-0.21712
0.53821	0.05271	-1.27813
0.45838	0.07821	-1.10673
0.19505	14.9799	1.17551
0.76537	0.03555	-1.4492
0.18755	1.48134	0.17066
0.18582	5.29662	0.724
0.40114	0.19409	-0.71199
0.1794	1.3095	0.1171
0.40339	0.84063	-0.07539
0.43231	0.52627	-0.27879
0.61969	0.04917	-1.30828
0.34485	0.6833	-0.16539
0.23409	2.61542	0.41754
0.18379	1.5526	0.19106
0.38525	0.43361	-0.3629
0.23332	2.5181	0.40107
0.18962	2.7392	0.43762
0.17133	1.0571	0.02412
0.40907	0.73071	-0.13625
0.18712	1.9119	0.28147
0.08729	3.62826	0.5597
0.50775	0.42789	-0.36867
0.20314	3.56841	0.55248
0.25656	5.26789	0.72164
0.1377	0.74331	-0.12883
0.23931	0.82339	-0.08439
0.45065	0.35516	-0.44958
0.36339	1.93729	0.2872
0.50781	0.1059	-0.9751
0.46246	0.09858	-1.00622
0.40071	0.13633	-0.86542
0.45488	0.18987	-0.72154
0.2922	0.69219	-0.15977
0.38403	0.11377	-0.94399
0.26151	1.81871	0.25976
0.47801	1.80544	0.25658
0.20836	0.66261	-0.17874
0.2013	7.62773	0.8824
0.10926	9.93913	0.99735
0.26587	2.57436	0.41067
0.20202	1.74228	0.24112
0.28454	1.06196	0.02611
0.20886	0.31342	-0.50387
0.16382	0.50736	-0.29468
0.47516	0.10058	-0.99748
0.21332	11.424	1.05782
0.15148	0.74132	-0.12999
0.21693	39.6911	1.59869
0.19042	4.966	0.69601
0.21408	0.28907	-0.53899
0.71131	0.04686	-1.32917
0.17845	1.43911	0.15809
0.41893	0.1875	-0.72699
0.38938	0.14904	-0.82671
0.43425	0.14314	-0.84425
0.13365	0.9756	-0.01073
0.20882	19.8876	1.29858
0.12694	2.21176	0.34474
0.29583	1.32008	0.1206
0.42443	0.28833	-0.54012
0.69262	0.03855	-1.41393
0.45856	0.08493	-1.07093
0.19678	22.6373	1.35482
0.21513	5.06769	0.70481
0.2185	4.0082	0.60295
0.15153	15.1282	1.17979
0.21511	3.85249	0.58574
0.16836	2.07918	0.31789
0.17367	3.24876	0.51172
0.221	1.63549	0.21365
0.42423	0.39493	-0.40348
0.19105	6.37996	0.80482
0.6067	0.04133	-1.38376
0.82345	0.03335	-1.47685
0.402	0.28262	-0.5488
0.19489	2.42638	0.38496
0.30898	1.89031	0.27653
0.21863	5.86751	0.76845
0.13439	6.38696	0.80529
0.16811	1.78265	0.25107
0.18916	2.72961	0.4361
0.59701	0.04536	-1.34331
0.45487	0.07844	-1.10545
0.21907	4.41726	0.64515
0.18306	10.1277	1.00551
0.68717	0.03624	-1.44082
0.20954	6.07372	0.78345
0.23458	0.83563	-0.07799
0.18658	4.84536	0.68533
0.35832	0.28215	-0.54951
0.11188	11.0003	1.04141
0.26777	1.65586	0.21902
0.24477	0.34629	-0.46055
0.46851	0.43915	-0.35739
0.4886	0.18215	-0.73957
0.39631	0.35368	-0.45139
0.1454	1.59929	0.20393
0.1998	8.17638	0.91256
0.28007	1.28411	0.1086
0.04697	4.17814	0.62098
0.23264	4.15307	0.61837
0.22933	2.41796	0.38345
0.24921	1.29067	0.11082
0.23602	2.34245	0.36967
0.18871	2.67997	0.42813
0.40988	0.29699	-0.52726
0.168	2.16057	0.33457
0.15688	10.1606	1.00692
0.26596	2.10016	0.32225
0.28143	0.47814	-0.32045
0.21456	2.70476	0.43213
0.15875	5.68948	0.75507
0.15284	2.75512	0.44014
0.23514	2.63934	0.42149
0.11946	11.6471	1.06622
0.21037	0.51458	-0.28854
0.4593	1.55746	0.19242
0.45853	0.76418	-0.1168
0.15093	6.1089	0.78596
0.16989	1.50777	0.17834
0.18258	1.4755	0.16894
0.14712	2.2077	0.34394
0.14673	3.94305	0.59583
0.38952	0.35271	-0.45258
0.13491	1.54489	0.1889
0.87589	0.03125	-1.50519
0.7339	0.03446	-1.46267
0.10305	52.7652	1.72235
0.46047	0.0696	-1.15739
0.44528	0.94589	-0.02416
0.14739	104.612	2.01958
0.26304	1.47117	0.16766
0.2198	1.30447	0.11544
0.47852	0.09941	-1.00256
0.49417	0.14075	-0.85154
0.93705	0.04199	-1.37688
0.2928	3.51793	0.54629
0.86227	0.03695	-1.43242
0.36699	0.62986	-0.20076
0.2235	2.9466	0.46932
0.13996	2.27715	0.35739
0.43143	3.97012	0.5988
0.26131	0.39147	-0.4073
0.43365	0.36378	-0.43916
0.37729	4.05285	0.60776
0.91513	0.03523	-1.4531
0.48445	0.10007	-0.99969
0.26821	3.59238	0.55538
0.17055	3.4807	0.54167
0.15174	6.61414	0.82047
0.75726	0.03678	-1.43433
0.42973	0.11093	-0.95495
0.14752	2.9608	0.47141
0.22832	7.45803	0.87262
0.15829	3.63825	0.56089
0.22201	6.03827	0.78091
0.18669	3.24951	0.51182
0.18412	7.65823	0.88413
0.15479	4.35777	0.63926
0.18016	5.23576	0.71898
0.48756	0.07707	-1.11313
0.21516	1.68411	0.22637
0.14019	2.39577	0.37945
0.61649	0.05078	-1.29428
0.23555	4.58783	0.66161
0.20794	4.36672	0.64016
0.20282	2.05231	0.31224
0.48945	0.05214	-1.28279
0.16051	1.43121	0.1557
0.21709	3.38661	0.52977
0.14687	80.0056	1.90312
0.18619	11.5452	1.0624
0.26897	1.97817	0.29626
0.22059	1.8944	0.27747
0.45828	0.15332	-0.81441
0.23357	1.94083	0.28799
0.10349	16.5056	1.21763
0.17575	2.25533	0.35321
0.4097	0.19322	-0.71395
0.12753	1.8448	0.26595
0.24526	8.27788	0.91792
0.48285	0.14787	-0.83012
0.26354	2.73011	0.43618
0.18203	3.41914	0.53392
0.20936	11.4322	1.05813
0.49653	0.35264	-0.45267
0.17879	6.20596	0.79281
0.1547	13.9792	1.14548
0.58528	0.10038	-0.99835
0.14946	4.97412	0.69672
0.46351	0.19504	-0.70987
0.2875	3.16334	0.50015
0.23838	4.69652	0.67178
0.86675	0.03426	-1.46527
0.1485	2.81341	0.44923
0.13345	8.14864	0.91109
0.13049	6.50535	0.81327
0.27076	1.05444	0.02302
0.25768	4.05133	0.6076
0.7358	0.03399	-1.46863
0.31394	0.4721	-0.32596
0.26718	0.73023	-0.13654
0.87792	0.03292	-1.48248
0.15447	8.18343	0.91294
0.14457	4.26993	0.63042
0.14591	20.2507	1.30644
0.37142	0.21749	-0.66256
0.12989	6.02062	0.77964
0.15451	2.57369	0.41056
0.23868	1.73478	0.23924
0.17801	2.83808	0.45302
0.13779	7.09315	0.85084
0.06972	28.8054	1.45947
0.35761	0.66462	-0.17743
0.19945	3.40671	0.53233
0.42187	0.22815	-0.64178
0.89032	0.0414	-1.38301
0.15842	3.44054	0.53663
0.22632	10.7711	1.03226
0.15189	4.68036	0.67028
0.63746	0.04286	-1.36799
0.3477	0.99035	-0.00421
0.38183	0.33742	-0.47183
0.32645	0.77558	-0.11037
0.2277	5.77165	0.7613
0.21576	1.65943	0.21996
0.21214	2.11963	0.32626
0.24419	8.37463	0.92297
0.26709	0.87888	-0.05607
0.15661	3.1332	0.49599
0.41178	0.92994	-0.03154
0.40159	0.47748	-0.32105
0.64303	0.09124	-1.0398
0.20062	5.71643	0.75712
0.11615	14.3588	1.15712
0.807	0.03416	-1.46643
0.16624	4.74705	0.67642
0.16951	0.8025	-0.09555
0.37036	0.0975	-1.01101
0.24266	0.78186	-0.10687
0.89295	0.03501	-1.45583
0.41597	0.67558	-0.17032
0.35164	2.62596	0.41929
0.5974	0.04741	-1.32415
0.12377	5.43184	0.73495
0.51797	0.07965	-1.09884
0.42113	0.78805	-0.10345
0.28393	0.10987	-0.95913
0.31752	8.4529	0.92701
0.14192	3.08498	0.48925
0.56529	0.07158	-1.14522
0.37157	1.01777	0.00765
0.2132	5.16185	0.71281
0.22049	3.91594	0.59284
0.2321	0.56865	-0.24516
0.25535	3.42017	0.53405
0.38919	1.049	0.02077
0.15421	2.13054	0.32849
0.39312	0.76643	-0.11553
0.38805	4.99707	0.69872
0.24982	0.55052	-0.25923
0.25744	0.94222	-0.02585
0.21504	1.52731	0.18393
0.87546	0.03265	-1.4861
0.15152	7.6122	0.88151
0.17651	4.74108	0.67588
0.18549	2.85013	0.45486
0.15468	9.1949	0.96355
0.1291	8.75279	0.94215
0.15643	1.51365	0.18002
0.20224	2.28787	0.35943
0.36908	2.631	0.42012
0.37383	0.17753	-0.75072
0.32467	0.50455	-0.2971
0.21181	12.2281	1.08736
0.42848	0.22525	-0.64734
0.26082	7.37382	0.86769
0.23032	0.50828	-0.2939
0.34648	1.45587	0.16312
0.24915	0.71923	-0.14313
0.60177	0.0884	-1.05352
0.16735	3.33626	0.52326
0.21759	3.38708	0.52983
0.21833	6.65858	0.82338
0.53056	0.0578	-1.23806
0.36485	0.22618	-0.64554
0.17536	10.1274	1.0055
0.19246	3.89228	0.5902
0.62609	0.04878	-1.31178
0.56843	0.03851	-1.41447
0.32046	2.56763	0.40953
0.19232	1.91653	0.28251
0.22144	2.33526	0.36833
0.21506	10.6731	1.02829
0.31229	0.21095	-0.67582
0.54786	0.09058	-1.04296
0.18829	1.64488	0.21613
0.17237	8.37722	0.9231
0.20446	6.42873	0.80812
0.7162	0.06541	-1.18432
0.169	1.06951	0.02918
0.21157	12.4042	1.09357
0.18325	6.93383	0.84097
0.18296	1.36705	0.13578
0.32197	0.73192	-0.13554
0.30523	1.52452	0.18313
0.21517	0.40362	-0.39403
0.39953	0.07709	-1.113
0.17175	7.2298	0.85913
0.27018	0.62487	-0.20421
0.25956	0.66486	-0.17727
0.35104	0.7005	-0.15459
0.20212	0.52501	-0.27983
0.50583	0.75375	-0.12277
0.30908	0.95768	-0.01878
0.85803	0.03253	-1.48778
0.18335	3.33939	0.52367
0.40188	0.30392	-0.51724
0.29308	0.20558	-0.68703
0.12488	3.52371	0.547
0.11651	4.66183	0.66856
0.17604	7.02506	0.84665
0.1827	12.5965	1.10025
0.28288	1.70183	0.23092
0.33389	1.23789	0.09268
0.17845	5.54586	0.74397
0.43972	2.92372	0.46594
0.1658	1.03586	0.0153
0.2067	17.3972	1.24048
0.75267	0.03467	-1.46003
0.24621	1.54063	0.1877
0.18664	2.33719	0.36869
0.17004	17.2881	1.23775
0.16793	1.42463	0.1537
0.29258	3.40196	0.53173
0.61782	0.04242	-1.37246
0.2002	3.27518	0.51524
0.16171	8.05914	0.90629
0.17111	10.9499	1.03941
0.24924	0.5592	-0.25243
0.24776	1.54267	0.18827
0.1924	4.58272	0.66112
0.15373	2.7666	0.44195
0.16544	4.36282	0.63977
0.62052	0.05029	-1.29853
0.17908	15.4612	1.18924
0.42913	0.16386	-0.78552
0.1733	7.0451	0.84789
0.52571	0.57283	-0.24197
0.77468	0.03462	-1.46063
0.2331	0.75641	-0.12125
0.19807	17.1687	1.23474
0.22711	2.74198	0.43806
0.93701	0.03309	-1.4803
0.83841	0.03452	-1.46192
0.20221	2.37932	0.37645
0.17889	1.6247	0.21077
0.31604	1.53446	0.18596
0.4821	0.24647	-0.60823
0.24316	6.36456	0.80377
0.26019	0.21637	-0.66481
0.24928	0.16262	-0.78883
0.17836	2.8622	0.4567
0.15776	18.1987	1.26004
0.40736	1.22664	0.08872
0.5423	0.04752	-1.32311
0.19006	2.56281	0.40872
0.17192	31.1406	1.49333
0.12892	9.67156	0.9855
0.33463	1.5276	0.18401
0.13922	5.75234	0.75984
0.14859	4.18707	0.62191
0.70333	0.05855	-1.23245
0.14162	65.7057	1.8176
0.1748	2.35031	0.37113
0.18933	2.63885	0.42141
0.40183	0.69039	-0.16091
0.35777	0.12156	-0.9152
0.51104	0.07254	-1.13943
0.64487	0.04075	-1.38983
0.79922	0.03656	-1.43698
0.10604	27.3141	1.43639
0.2804	2.50774	0.39928
0.18592	2.60299	0.41547
0.21038	4.38935	0.6424
0.10669	4.21776	0.62508
0.21845	2.25152	0.35248
0.15363	24.912	1.39641
0.36182	0.52228	-0.28209
0.15816	3.2646	0.51383
0.9367	0.0335	-1.47496
0.19764	1.84986	0.26714
0.14332	1.68155	0.22571
0.67448	0.04172	-1.37966
0.22026	1.36853	0.13625
0.17642	3.76226	0.57545
0.14501	6.3797	0.8048
0.29081	0.32146	-0.49288
0.17906	10.6948	1.02917
0.10973	12.8771	1.10982
0.40738	0.23042	-0.63747
0.17172	7.01576	0.84607
0.22451	1.16574	0.0666
0.45181	0.12246	-0.91202
0.61503	0.03924	-1.40631
0.39471	0.21339	-0.67082
0.26048	0.15678	-0.8047
0.17114	1.33472	0.12539
0.40664	0.05723	-1.24235
0.16852	4.27579	0.63102
0.28617	0.0741	-1.13016
0.11674	2.17349	0.33716
0.08618	21.6496	1.33545
0.64063	0.0389	-1.41008
0.33645	0.71377	-0.14644
0.43146	0.24661	-0.60799
0.22273	2.67652	0.42757
0.18968	3.97837	0.5997
0.3293	0.11601	-0.93552
0.36948	0.78845	-0.10322
0.20461	5.14994	0.7118
0.50548	0.21525	-0.66706
0.18053	2.38688	0.37783
0.33437	0.68453	-0.16461
0.30906	1.49336	0.17416
0.36586	0.22909	-0.63999
0.2585	1.34951	0.13018
0.41578	1.84657	0.26637
0.17894	2.14102	0.33062
0.1698	14.5563	1.16305
0.21533	0.1964	-0.70686
0.17335	7.3693	0.86743
0.37565	0.5593	-0.25236
0.25483	5.62854	0.7504
0.19376	1.25439	0.09843
0.18693	3.18554	0.50318
0.42472	0.51797	-0.28569
0.21909	1.25557	0.09884
0.18748	5.56517	0.74548
0.28159	2.67554	0.42741
0.31016	0.61644	-0.21011
0.73169	0.03679	-1.43426
0.86944	0.03838	-1.41593
0.19329	2.15381	0.33321
0.4949	0.11047	-0.95677
0.88042	0.03027	-1.51896
0.22336	4.05976	0.6085
0.14564	2.09691	0.32158
0.8901	0.032	-1.49491
0.21185	7.19734	0.85717
0.16029	19.4247	1.28835
0.16496	9.36686	0.97159
0.14753	5.86071	0.76795
0.52615	0.14394	-0.84182
0.12223	8.20536	0.9141
0.20269	5.10747	0.70821
0.17171	5.50598	0.74083
0.14847	5.76654	0.76092
0.18235	2.89849	0.46217
0.12401	13.0275	1.11486
0.19568	0.84984	-0.07066
0.06786	19.9159	1.2992
0.15382	5.94006	0.77379
0.25473	1.98927	0.29869
0.20099	2.82937	0.45169
0.20466	1.60213	0.2047
0.17029	3.33103	0.52258
0.20307	3.02702	0.48102
0.23583	0.64986	-0.18718
0.36187	0.11971	-0.92188
0.36147	0.42323	-0.37342
0.28717	2.00969	0.30313
0.36988	0.39676	-0.40148
0.18809	4.52248	0.65538
0.48756	0.69963	-0.15513
0.60669	0.08131	-1.08985
0.46672	0.09034	-1.0441
0.18875	1.50181	0.17662
0.43427	0.13778	-0.86083
0.21105	5.2903	0.72348
0.3787	0.19107	-0.7188
0.15854	7.19173	0.85683
0.16796	1.40761	0.14848
0.15553	2.82797	0.45147
0.20488	19.701	1.29449
0.22055	5.90486	0.77121
0.24131	0.83831	-0.0766
0.3892	0.11955	-0.92244
0.70678	0.04005	-1.39744
0.46805	0.5457	-0.26304
0.19519	3.11955	0.49409
0.19231	7.6284	0.88243
0.20036	5.86334	0.76814
0.15247	1.50891	0.17866
0.36	0.3242	-0.48919
0.20723	1.09653	0.04002
0.90801	0.03347	-1.47539
0.23022	1.16357	0.06579
0.5034	0.09314	-1.03085
0.20519	5.52792	0.74256
0.55043	0.05764	-1.23926
0.76979	0.03719	-1.42955
0.15768	4.38289	0.64176
0.44212	0.21386	-0.66987
0.53124	0.10943	-0.96088
0.12884	12.2722	1.08892
0.14369	33.9714	1.53111
0.17342	1.83888	0.26455
0.16389	5.43987	0.73559
0.40384	3.52029	0.54658
0.19534	6.48769	0.81209
0.36729	0.40958	-0.38766
0.87913	0.03278	-1.48442
0.45116	0.77773	-0.10917
0.2119	1.91921	0.28312
0.15435	18.407	1.26498
0.33449	0.75636	-0.12127
0.21941	7.76309	0.89003
0.20891	1.94993	0.29002
0.4148	0.31578	-0.50062
0.20156	0.5403	-0.26737
0.15608	13.2232	1.12134
0.18087	8.74419	0.94172
0.25811	3.2988	0.51836
0.21005	1.89763	0.27821
0.38435	1.22269	0.08732
0.34217	0.2863	-0.54318
0.21453	3.08963	0.48991
0.41533	1.43978	0.1583
0.34031	0.165	-0.78251
0.27601	1.02191	0.00941
0.39693	0.38181	-0.41815
0.42072	0.09712	-1.01268
0.18394	0.49914	-0.30178
0.24072	2.09291	0.32075
0.75588	0.06839	-1.16498
0.45268	0.05091	-1.29319
0.25064	1.27739	0.10633
0.46179	0.25869	-0.58721
0.22884	1.44272	0.15918
0.15834	2.78809	0.44531
0.56106	0.19433	-0.71145
0.21887	1.49845	0.17564
0.18273	0.75532	-0.12187
0.28129	2.8008	0.44728
0.75211	0.04215	-1.37523
0.187	3.51913	0.54644
0.75287	0.03511	-1.45451
0.50949	0.1406	-0.852
0.25841	1.72601	0.23704
0.70457	0.03741	-1.42706
0.17677	4.65118	0.66756
0.82341	0.03164	-1.49976
0.5362	0.047	-1.32794
0.27812	0.40353	-0.39413
0.16963	2.12897	0.32817
0.52181	0.13931	-0.85601
0.20647	1.70798	0.23248
0.46506	0.89848	-0.04649
0.26037	0.15034	-0.82292
0.42289	0.23212	-0.6343
0.2026	1.65255	0.21816
0.28439	1.10744	0.04432
0.48151	0.17917	-0.74674
0.42793	3.20064	0.50524
0.16049	7.22251	0.85869
0.13939	3.24005	0.51055
0.35273	0.907	-0.04239
0.14914	2.12893	0.32816
0.12787	31.726	1.50142
0.55663	0.04065	-1.39098
0.31605	2.89376	0.46146
0.1185	0.46635	-0.33129
0.27481	0.72086	-0.14215
0.14264	3.20007	0.50516
0.38852	0.43731	-0.35921
0.26528	0.63908	-0.19444
0.2032	1.62828	0.21173
0.22114	1.25833	0.09979
0.47396	0.3047	-0.51613
0.49847	0.13911	-0.85665
0.19602	14.2705	1.15444
0.3411	0.58038	-0.23628
0.3478	0.83429	-0.07869
0.13107	7.00244	0.84525
0.32756	0.23945	-0.62078
0.16771	22.0795	1.34399
0.93926	0.03206	-1.49408
0.14937	37.6951	1.57628
0.36487	0.71875	-0.14342
0.20196	2.06385	0.31468
0.26329	0.3093	-0.50962
0.22748	0.65239	-0.18549
0.3421	0.09821	-1.00785
0.86234	0.034	-1.46847
0.87298	0.03128	-1.50473
0.6006	0.04318	-1.36469
0.21289	0.59136	-0.22815
0.27882	6.77412	0.83085
0.23827	1.34563	0.12893
0.31776	1.01737	0.00748
0.19857	5.87089	0.7687
0.19877	3.36489	0.52697
0.60772	0.0597	-1.224
0.44385	0.21665	-0.66424
0.15636	4.74469	0.67621
0.1046	13.4794	1.12967
0.10481	8.06887	0.90681
0.15467	2.02748	0.30696
0.35766	0.26165	-0.58227
0.81598	0.0357	-1.44727
0.36656	0.22487	-0.64807
0.19589	2.52056	0.4015
0.30474	13.4676	1.12929
0.65204	0.03594	-1.44446
0.13087	20.3986	1.3096
0.0939	3.28735	0.51685
0.14046	4.61469	0.66414
0.1771	3.49638	0.54362
0.15442	0.77199	-0.11239
0.16076	5.0336	0.70188
0.30822	1.51271	0.17975
0.29918	1.59657	0.20319
0.18829	4.71872	0.67382
0.17243	9.25715	0.96648
0.21721	3.08453	0.48919
0.70772	0.04253	-1.37132
0.39953	0.29472	-0.53059
0.15656	12.7131	1.10425
0.21779	3.10715	0.49236
0.13105	0.65597	-0.18312
0.16637	2.02987	0.30747
0.91677	0.0366	-1.43657
0.19369	1.90638	0.28021
0.32831	0.85922	-0.0659
0.5685	0.04742	-1.32404
0.5622	0.07236	-1.14051
0.16838	5.17107	0.71358
0.16948	1.57217	0.1965
0.42186	0.7792	-0.10835
0.46519	0.04808	-1.31808
0.27263	2.21987	0.34633
0.19596	2.79986	0.44714
0.47284	0.17071	-0.76774
0.31697	0.34644	-0.46037
0.14824	3.03978	0.48284
0.20603	1.39696	0.14518
0.38459	0.65183	-0.18587
0.28492	2.4349	0.38648
0.16459	0.95513	-0.01994
0.16483	6.66583	0.82385
0.25778	6.20352	0.79264
0.5077	0.10927	-0.9615
0.29486	0.13824	-0.85936
0.38454	1.29481	0.11221
0.3314	0.84497	-0.07316
0.23044	0.44952	-0.34726
0.86523	0.03456	-1.46146
0.17833	2.0514	0.31205
0.24651	2.42518	0.38474
0.2557	0.65944	-0.18082
0.16361	0.55882	-0.25273
0.3995	0.14197	-0.84781
0.16299	2.43226	0.38601
0.17568	1.77756	0.24982
0.26741	1.66459	0.22131
0.21526	0.31106	-0.50716
0.3802	0.70357	-0.15269
0.1231	9.95508	0.99804
0.16891	3.67781	0.56559
0.13056	4.44827	0.64819
0.36944	1.33475	0.1254
0.1554	3.60464	0.55686
0.36193	1.86644	0.27101
0.22622	6.34334	0.80232
0.17795	1.6402	0.2149
0.39812	0.07527	-1.1234
0.41466	0.37633	-0.42443
0.17695	4.6388	0.66641
0.19742	0.66304	-0.17846
0.17423	41.5011	1.61806
0.89284	0.03267	-1.48579
0.14055	6.54564	0.81595
0.11735	184.144	2.26516
0.14407	1.44305	0.15928
0.35935	0.5506	-0.25917
0.15566	2.94927	0.46971
0.33612	7.51153	0.87573
0.69919	0.03767	-1.42399
0.07874	4.43312	0.64671
0.22765	0.25927	-0.58625
0.16318	5.2333	0.71878
0.8711	0.03319	-1.47902
0.73429	0.03492	-1.45695
0.65338	0.03749	-1.42607
0.21885	1.76964	0.24789
0.12715	1.84066	0.26497
0.85243	0.03723	-1.42915
0.26038	0.17783	-0.74998
0.23435	0.82881	-0.08155
0.68854	0.04218	-1.37492
0.46505	0.35012	-0.45579
0.72262	0.03526	-1.45269
0.21762	10.9765	1.04046
0.15456	156.777	2.19528
0.16312	9.65082	0.98456
0.93348	0.03549	-1.44985
0.20495	0.6068	-0.21696
0.17231	10.2867	1.01228
0.22012	4.99869	0.69886
0.22624	3.27983	0.51585
0.14029	5.10252	0.70778
0.35233	1.94592	0.28913
0.16524	6.73969	0.82864
0.20164	8.84107	0.9465
0.48513	0.13652	-0.86481
0.1806	19.9785	1.30056
0.22703	2.17419	0.3373
0.4588	0.39345	-0.40511
0.40847	0.58265	-0.23459
0.53624	0.03981	-1.39996
0.30978	0.51989	-0.28409
0.19436	12.2423	1.08786
0.12924	0.85512	-0.06797
0.27256	0.41267	-0.3844
0.52762	0.16984	-0.76995
0.61458	0.0421	-1.37569
0.12393	6.69579	0.8258
0.448	0.0494	-1.30628
0.53512	0.04478	-1.34894
0.15641	1.80534	0.25656
0.49027	0.08766	-1.05721
0.43665	0.20023	-0.69846
0.14848	1.68853	0.22751
0.17347	1.85519	0.26839
0.19289	1.00135	0.000586678
0.23174	0.35895	-0.44497
0.14313	1.71482	0.23422
0.16738	43.1421	1.6349
0.37621	0.43455	-0.36196
0.25725	1.85943	0.26938
0.13398	1.69563	0.22933
0.25362	0.33237	-0.47838
0.27689	1.93851	0.28747
0.2061	8.85913	0.94739
0.15665	2.48212	0.39482
0.22318	0.29113	-0.53591
0.19721	3.60303	0.55667
0.22114	2.06548	0.31502
0.23716	2.47293	0.39321
0.35079	0.32621	-0.4865
0.48446	0.12512	-0.90267
0.31384	0.2599	-0.5852
0.19707	2.00507	0.30213
0.21331	1.88196	0.27461
0.53152	0.04797	-1.31907
0.86855	0.03175	-1.49822
0.20135	2.70386	0.43198
0.19722	8.80933	0.94494
0.25991	1.60922	0.20661
0.45215	0.32956	-0.48206
0.93919	0.04646	-1.33293
0.21368	0.58445	-0.23325
0.15527	4.27642	0.63108
0.24559	1.34295	0.12806
0.20236	3.02656	0.48095
0.35274	0.12143	-0.91569
0.3098	0.54649	-0.26242
0.361	0.70021	-0.15477
0.1871	6.10404	0.78562
0.90133	0.03495	-1.45657
0.294	0.10289	-0.98764
0.4759	0.20987	-0.67806
0.30755	3.36753	0.52731
0.23873	1.38471	0.14136
0.64797	0.04833	-1.31575
0.15652	0.65227	-0.18557
0.74904	0.03296	-1.48199
0.35817	0.98214	-0.00783
0.13276	2.60788	0.41629
0.42866	0.40671	-0.39072
0.17791	3.06941	0.48706
0.13933	8.22087	0.91492
0.93546	0.0318	-1.49752
0.74321	0.03402	-1.46826
0.39395	0.1149	-0.93968
0.19544	0.72241	-0.14122
0.2739	1.62411	0.21062
0.24187	0.68754	-0.1627
0.41203	0.342	-0.46598
0.47997	0.14207	-0.84749
0.13402	0.62712	-0.20265
0.39136	0.20233	-0.69394
0.19262	4.23408	0.62676
0.21588	7.06605	0.84918
0.12848	9.00962	0.95471
0.14832	2.22336	0.34701
0.2754	3.84595	0.585
0.23161	2.49549	0.39716
0.29265	0.79449	-0.09991
0.15132	5.97854	0.7766
0.91302	0.03784	-1.42205
0.65859	0.07578	-1.12046
0.42687	1.0523	0.02214
0.20822	2.20506	0.34342
0.24028	1.23559	0.09188
0.18227	5.9357	0.77347
0.46373	0.05746	-1.24064
0.22491	1.08572	0.03572
0.86214	0.03517	-1.45385
0.21019	3.9536	0.59699
0.87438	0.0344	-1.4634
0.19246	0.67361	-0.17159
0.37646	0.43016	-0.36637
0.34986	0.34119	-0.467
0.29642	0.61697	-0.20974
0.44077	0.05715	-1.24301
0.68457	0.04625	-1.3349
0.23481	0.37766	-0.4229
0.84086	0.03007	-1.5219
0.1984	1.88434	0.27516
0.19444	0.16242	-0.78937
0.12151	9.08254	0.95821
0.40305	1.39315	0.144
0.19556	2.17595	0.33765
0.31929	0.19628	-0.70713
0.43852	0.35425	-0.45069
0.12468	3.20087	0.50527
0.2237	1.33244	0.12465
0.19887	3.93459	0.5949
0.47483	0.4928	-0.30733
0.46652	0.24577	-0.60947
0.17472	5.14938	0.71176
0.85308	0.03402	-1.46826
0.41677	0.25883	-0.58699
0.17464	17.9138	1.25319
0.52263	0.22918	-0.63982
0.20867	2.97165	0.473
0.20015	0.77702	-0.10957
0.25389	0.52974	-0.27594
0.35592	0.2485	-0.60467
0.17858	11.8028	1.07198
0.25848	5.09339	0.70701
0.26173	0.57383	-0.24122
0.29071	1.05236	0.02217
0.21762	2.07428	0.31687
0.49783	0.31245	-0.50522
0.1759	0.48572	-0.31361
0.4303	0.14813	-0.82937
0.14175	15.8478	1.19997
0.40207	1.0379	0.01615
0.25459	0.89595	-0.04772
0.48478	0.06301	-1.20059
0.25934	0.469	-0.32883
0.19181	44.6747	1.65006
0.25162	7.53346	0.87699
0.30971	0.46934	-0.32851
0.16689	2.30711	0.36307
0.07017	11.7308	1.06933
0.18129	8.28491	0.91829
0.21049	0.25491	-0.59362
0.13713	0.77903	-0.10845
0.34705	0.40443	-0.39315
0.18153	32.9882	1.51836
0.39303	0.93444	-0.02945
0.44012	0.56028	-0.25159
0.32758	0.4207	-0.37602
0.16242	138.318	2.14088
0.22804	4.58223	0.66108
0.21809	0.11339	-0.94543
0.12407	3.41116	0.5329
0.25955	15.6595	1.19478
0.16525	13.8485	1.1414
0.18943	2.4777	0.39405
0.27382	0.3688	-0.43321
0.28679	0.48326	-0.31582
0.22142	0.81688	-0.08784
0.17758	5.80051	0.76347
0.07049	28.2035	1.4503
0.58515	0.14372	-0.84248
0.12813	13.1302	1.11827
0.16272	3.53553	0.54845
0.18118	1.28074	0.10746
0.22694	3.06794	0.48685
0.50313	0.17136	-0.7661
0.22468	4.60141	0.66289
0.34934	0.60719	-0.21667
0.13618	33.5594	1.52581
0.19021	4.69679	0.6718
0.71436	0.04196	-1.37715
0.21692	0.40927	-0.38799
0.20465	1.98621	0.29802
0.37138	0.7573	-0.12073
0.21641	3.27206	0.51482
0.30301	1.67176	0.22317
0.44018	0.40103	-0.39682
0.21339	8.8004	0.9445
0.18764	10.3897	1.0166
0.16745	2.06709	0.31536
0.47691	0.22188	-0.65388
0.48316	0.5924	-0.22738
0.21217	3.59891	0.55617
0.19484	3.5821	0.55414
0.22991	1.18356	0.07319
0.20237	6.8863	0.83799
0.36453	0.20623	-0.68566
0.21264	5.32481	0.7263
0.43529	0.10991	-0.95898
0.31971	1.30486	0.11556
0.24153	2.46609	0.39201
0.34929	0.85506	-0.068
0.18576	4.6435	0.66685
0.42831	0.06335	-1.19823
0.50327	0.07764	-1.10994
0.14022	51.5413	1.71216
0.47532	0.04458	-1.35089
0.26806	0.86787	-0.06154
0.36759	0.19568	-0.70844
0.1823	1.64684	0.21665
0.41669	0.42291	-0.37375
0.10198	6.58457	0.81853
0.21815	6.05015	0.78177
0.28908	0.26582	-0.57542
0.87507	0.03547	-1.45009
0.14814	2.70536	0.43223
0.40305	0.53375	-0.27266
0.1963	5.3899	0.73158
0.24369	1.42998	0.15533
0.20274	1.65502	0.2188
0.17595	3.32443	0.52172
0.20148	1.24446	0.09498
0.24341	0.90887	-0.0415
0.4919	0.08454	-1.07293
0.2036	2.46579	0.39196
0.44285	1.05604	0.02368
0.84202	0.03429	-1.46485
0.37497	0.7978	-0.0981
0.13106	5.96884	0.77589
0.16926	17.1149	1.23337
0.28864	0.56164	-0.25055
0.44331	0.41576	-0.38115
0.17004	3.37433	0.52819
0.18123	7.63926	0.88305
0.10629	9.92665	0.9968
0.25749	1.52043	0.18197
0.41158	0.24262	-0.61508
0.40081	0.82314	-0.08453
0.60487	0.03919	-1.40687
0.17724	3.98872	0.60083
0.24548	0.39772	-0.40042
0.17457	3.89114	0.59008
0.18626	11.4437	1.05857
0.2415	1.34795	0.12967
0.80038	0.03521	-1.45336
0.39159	0.4631	-0.33432
0.15347	1.03262	0.01394
0.23203	1.13888	0.05648
0.35054	0.45454	-0.34243
0.20234	4.63212	0.66578
0.21024	6.34214	0.80224
0.38532	0.27364	-0.56281
0.18894	3.85541	0.58607
0.15846	1.49774	0.17544
0.28129	3.35293	0.52542
0.27276	0.27859	-0.55504
0.17621	0.49731	-0.30337
0.20784	6.0134	0.77912
0.42747	0.15849	-0.8
0.35579	0.16188	-0.7908
0.11273	3.65377	0.56274
0.71601	0.0365	-1.43768
0.17995	1.89091	0.27667
0.20773	0.50081	-0.30032
0.17009	1.45297	0.16226
0.17469	1.40549	0.14783
0.19845	3.00571	0.47795
0.10798	2.17841	0.33814
0.51342	0.08212	-1.08553
0.20024	1.90128	0.27905
0.14692	2.16419	0.3353
0.32576	0.79469	-0.0998
0.26684	0.36597	-0.43656
0.14525	2.83545	0.45262
0.07211	8.23009	0.9154
0.48566	0.07466	-1.12689
0.15275	3.57134	0.55283
0.16795	1.21141	0.08329
0.38846	0.0707	-1.1506
0.33397	0.12862	-0.8907
0.32133	1.28446	0.10872
0.45362	0.31191	-0.50597
0.22065	0.66806	-0.17519
0.52033	0.26949	-0.56945
0.25445	1.05508	0.02328
0.3624	0.19391	-0.7124
0.21319	0.92235	-0.0351
0.1596	16.5315	1.21831
0.1824	6.26791	0.79712
0.24025	1.06491	0.02731
0.6788	0.03929	-1.40575
0.39941	0.21569	-0.66617
0.3085	0.42502	-0.37159
0.16748	0.64416	-0.19101
0.19443	1.7835	0.25127
0.43892	0.35704	-0.44728
0.74526	0.0357	-1.44732
0.26071	2.11913	0.32616
0.20232	1.92627	0.28472
0.18951	2.06623	0.31518
0.15952	3.12447	0.49478
0.24761	0.99343	-0.00286
0.24104	1.9109	0.28124
0.89935	0.03893	-1.4097
0.38165	0.12658	-0.89763
0.40675	0.1904	-0.72034
0.24079	4.89177	0.68947
0.15459	10.7609	1.03185
0.23471	4.23143	0.62649
0.1634	5.02755	0.70136
0.40893	0.05769	-1.23889
0.16454	1.71995	0.23552
0.21611	1.98127	0.29694
0.64479	0.03683	-1.43377
0.31832	5.76449	0.76076
0.30477	0.60172	-0.2206
0.17661	1.11147	0.0459
0.175	3.04605	0.48374
0.19186	2.77644	0.44349
0.39189	0.23559	-0.62783
0.23237	0.32148	-0.49284
0.20743	0.23661	-0.62596
0.17393	2.80359	0.44771
0.29017	0.80133	-0.09619
0.21838	2.33874	0.36898
0.2328	1.3702	0.13678
0.93337	0.03438	-1.46363
0.38232	0.25635	-0.59116
0.15499	6.62902	0.82145
0.61884	0.04564	-1.34062
0.51089	0.09267	-1.03306
0.14683	12.9599	1.1126
0.48524	0.0561	-1.25102
0.22127	4.02931	0.60523
0.17468	2.51545	0.40062
0.12933	4.39382	0.64284
0.3264	0.45512	-0.34188
0.24276	2.56756	0.40952
0.17762	13.9221	1.1437
0.42722	0.2972	-0.52695
0.20136	3.90213	0.5913
0.49301	0.73016	-0.13658
0.15624	45.1917	1.65506
0.21363	0.95492	-0.02003
0.27857	0.74631	-0.12708
0.55012	0.05835	-1.23399
0.11461	1.62476	0.21079
0.16904	1.68913	0.22766
0.576	0.04746	-1.32366
0.36224	0.4029	-0.39481
0.37936	0.07514	-1.12412
0.38694	0.08558	-1.06764
0.22995	1.95207	0.29049
0.52307	0.11908	-0.92416
0.47072	0.06701	-1.17388
0.26052	1.66434	0.22124
0.37225	0.55491	-0.25578
0.26368	0.49398	-0.30629
0.20975	8.62621	0.93582
0.18354	6.20769	0.79293
0.17865	212.148	2.32664
0.16969	20.1827	1.30498
0.28061	0.75137	-0.12415
0.19834	9.81094	0.99171
0.52834	0.05187	-1.2851
0.36578	0.42921	-0.36733
0.48038	0.07855	-1.10486
0.16743	29.0747	1.46352
0.2007	0.92895	-0.03201
0.24003	0.3041	-0.51699
0.16261	1.32861	0.1234
0.2806	1.21116	0.0832
0.17137	4.64955	0.66741
0.31723	0.78479	-0.10525
0.21262	1.66341	0.221
0.40036	0.47177	-0.32627
0.36972	0.21761	-0.66233
0.32137	2.49821	0.39763
0.22997	7.21302	0.85812
0.40297	0.37672	-0.42398
0.32723	0.48769	-0.31185
0.29622	0.69883	-0.15563
0.93612	0.03274	-1.48487
0.15202	15.952	1.20281
0.22914	0.87637	-0.05731
0.64396	0.03849	-1.41464
0.27671	0.53415	-0.27233
0.33107	0.25554	-0.59253
0.2547	0.68563	-0.16391
0.51319	0.04838	-1.31531
0.16936	2.38025	0.37662
0.44251	0.18401	-0.73517
0.17893	8.36035	0.92222
0.45214	0.54866	-0.2607
0.2123	8.59313	0.93415
0.17827	7.67371	0.88501
0.2448	0.3464	-0.46042
0.22913	0.34844	-0.45787
0.5693	0.03969	-1.40127
0.17822	7.424	0.87064
0.16345	10.2447	1.0105
0.23086	0.78103	-0.10733
0.43272	0.20564	-0.6869
0.21204	4.28506	0.63196
0.23168	1.68867	0.22755
0.17821	0.96002	-0.01772
0.22224	1.01608	0.00693
0.93304	0.03922	-1.40652
0.3565	0.51445	-0.28866
0.22995	3.61828	0.5585
0.22436	13.471	1.1294
0.09568	22.6809	1.35566
0.23997	2.98596	0.47508
0.50757	0.07218	-1.14156
0.42933	0.39835	-0.39973
0.16874	4.77669	0.67913
0.16945	1.93929	0.28764
0.19669	0.83095	-0.08043
0.37435	0.14106	-0.85059
0.60593	0.04525	-1.34439
0.43107	0.18373	-0.73583
0.15147	26.3678	1.42107
0.46396	0.29938	-0.52378
0.13237	2.77121	0.44267
0.28108	1.05606	0.02369
0.25805	0.87566	-0.05766
0.52798	0.06323	-1.19907
0.26898	1.39645	0.14502
0.17969	14.4224	1.15904
0.18821	0.9886	-0.00498
0.16506	1.13962	0.05676
0.4433	0.11038	-0.9571
0.19571	6.64817	0.8227
0.33558	0.28098	-0.55133
0.22182	2.87347	0.45841
0.31768	0.25892	-0.58684
0.52387	0.05526	-1.25757
0.23394	0.32548	-0.48747
0.73182	0.04389	-1.35763
0.35942	0.39429	-0.40418
0.14732	6.39656	0.80595
0.2386	0.38229	-0.41761
0.23165	1.09652	0.04001
0.17349	4.93692	0.69346
0.38045	0.2349	-0.62913
0.42013	0.16063	-0.79417
0.44146	0.12683	-0.89678
0.18538	1.71084	0.23321
0.33279	0.46608	-0.33154
0.16525	8.26227	0.9171
0.16237	72.2258	1.85869
0.21282	1.96292	0.2929
0.20554	1.67708	0.22455
0.16422	5.94975	0.7745
0.20992	0.66188	-0.17922
0.56039	0.05155	-1.28774
0.19548	0.71554	-0.14536
0.1786	3.77275	0.57666
0.2027	1.56663	0.19497
0.25387	0.89765	-0.04689
0.12429	4.20553	0.62382
0.25845	2.78228	0.4444
0.22498	7.20744	0.85778
0.28441	0.52746	-0.27781
0.14173	11.3892	1.05649
0.20664	0.88321	-0.05393
0.17734	5.35268	0.72857
0.43413	0.16639	-0.77889
0.87812	0.03092	-1.50981
0.18762	99.8268	1.99925
0.18811	1.89192	0.2769
0.11517	7.09334	0.85085
0.18438	2.05489	0.31279
0.16193	3.21501	0.50718
0.34271	6.42453	0.80784
0.21155	5.03396	0.70191
0.32733	0.9236	-0.03452
0.39139	0.15105	-0.82089
0.2935	1.42106	0.15261
0.20946	13.0794	1.11659
0.51199	0.03926	-1.40602
0.59341	0.0643	-1.19179
0.16833	2.95582	0.47068
0.86033	0.03282	-1.48391
0.1588	1.06878	0.02889
0.19152	4.76509	0.67807
0.70556	0.0345	-1.46218
0.39525	1.51232	0.17964
0.15133	12.5206	1.09763
0.53052	0.16943	-0.77102
0.47355	1.94011	0.28783
0.16293	8.54425	0.93167
0.49866	0.06368	-1.19602
0.22385	6.63585	0.8219
0.21655	6.89315	0.83842
0.28869	0.25123	-0.59994
0.32417	1.3428	0.12801
0.8961	0.03015	-1.52074
0.25741	2.48363	0.39509
0.20181	3.51088	0.54542
0.22324	2.1521	0.33286
0.16852	2.12438	0.32723
0.14244	18.3443	1.2635
0.93071	0.03752	-1.42579
0.44639	0.4698	-0.32808
0.14906	6.55567	0.81662
0.16245	8.40058	0.92431
0.28189	0.7649	-0.1164
0.26042	1.29249	0.11143
0.15702	3.56398	0.55194
0.22761	2.24667	0.35154
0.21554	3.98204	0.60011
0.36093	0.4429	-0.3537
0.18057	1.10151	0.04199
0.13223	202.965	2.30742
0.19746	4.6508	0.66753
0.19088	2.56028	0.40829
0.13899	4.01587	0.60378
0.17178	4.15303	0.61837
0.26784	2.93855	0.46813
0.27781	0.39018	-0.40873
0.16317	0.97067	-0.01293
0.19896	2.99439	0.47631
0.22151	1.93471	0.28661
0.22667	0.60861	-0.21566
0.83967	0.03404	-1.46806
0.23258	0.52534	-0.27956
0.88999	0.03198	-1.49517
0.24819	2.63926	0.42148
0.22072	3.04659	0.48381
0.24722	1.54534	0.18902
0.24941	0.57786	-0.23818
0.41199	0.25588	-0.59196
0.5222	0.12626	-0.89873
0.22208	1.20609	0.08138
0.17867	3.61981	0.55869
0.46292	0.04736	-1.32455
0.21865	6.7827	0.8314
0.29481	0.52989	-0.27581
0.29527	0.35255	-0.45278
0.17306	2.12338	0.32703
0.29991	1.91591	0.28237
0.14325	1.09981	0.04132
0.17261	2.85789	0.45605
0.49975	0.05713	-1.24313
0.33283	0.2546	-0.59414
0.15901	15.2182	1.18236
0.14489	1.74008	0.24057
0.23078	0.75401	-0.12262
0.38632	0.4441	-0.35252
0.21887	5.38819	0.73144
0.21413	27.2705	1.43569
0.36266	0.25633	-0.5912
0.28316	5.10165	0.70771
0.28226	0.82543	-0.08332
0.3555	0.55031	-0.25939
0.19967	6.44171	0.809
0.12312	4.15967	0.61906
0.41505	0.15124	-0.82032
0.33283	3.01427	0.47918
0.36797	1.00929	0.00402
0.37879	0.29763	-0.52632
0.19799	4.5006	0.65327
0.32455	4.64415	0.66691
0.19348	2.6129	0.41712
0.8899	0.03126	-1.50495
0.20243	0.80227	-0.09568
0.45212	0.21556	-0.66644
0.18786	5.13129	0.71023
0.24222	5.91639	0.77206
0.14158	24.3157	1.38589
0.74572	0.03491	-1.45709
0.19367	2.11406	0.32512
0.53222	0.0854	-1.06855
0.14873	4.62548	0.66516
0.13443	1.3872	0.14214
0.18403	151.097	2.17926
0.19446	110.999	2.04532
0.22936	1.25096	0.09724
0.15601	12.2053	1.08655
0.17602	15.9994	1.20411
0.20263	0.56202	-0.25025
0.50331	0.09621	-1.01678
0.21644	2.01248	0.30373
0.46978	0.21852	-0.66051
0.30874	0.70117	-0.15417
0.15437	1.23189	0.09057
0.50443	0.06112	-1.2138
0.18218	7.78142	0.89106
0.66546	0.03675	-1.43479
0.5193	0.22648	-0.64497
0.63457	0.03787	-1.42171
0.19357	0.40724	-0.39015
0.13519	3.0611	0.48588
0.18773	2.34938	0.37095
0.35193	0.30428	-0.51673
0.28241	0.66292	-0.17854
0.1204	6.68304	0.82497
0.18918	3.40766	0.53246
0.15161	3.78489	0.57805
0.19748	6.73705	0.82847
0.63368	0.03818	-1.41822
0.24497	2.04364	0.3104
0.37275	0.50398	-0.29759
0.26175	1.03421	0.01461
0.36523	0.3546	-0.45026
0.38097	0.15481	-0.8102
0.48807	0.17026	-0.76889
0.84613	0.03409	-1.46741
0.1688	0.76403	-0.11689
0.09211	6.16956	0.79025
0.38223	1.36271	0.1344
0.4478	0.306	-0.51427
0.28199	16.7466	1.22393
0.16698	15.7363	1.1969
0.45242	0.34441	-0.46293
0.28138	0.16796	-0.7748
0.42552	0.62664	-0.20298
0.20774	12.7336	1.10495
0.14252	0.90351	-0.04407
0.46792	0.19357	-0.71315
0.37128	4.95044	0.69464
0.18114	1.83924	0.26464
0.17665	3.77046	0.57639
0.10246	12.1637	1.08506
0.17492	1.62329	0.2104
0.32865	0.26009	-0.58488
0.19125	1.36579	0.13538
0.16423	1.98465	0.29768
0.06526	5.21551	0.7173
0.09902	6.2764	0.79771
0.46894	0.06248	-1.20426
0.92318	0.03387	-1.47012
0.37903	10.3197	1.01367
0.27721	0.44805	-0.34868
0.2113	2.40799	0.38165
0.18879	35.1394	1.54579
0.22354	3.09225	0.49027
0.22135	1.46982	0.16726
0.41743	0.32649	-0.48613
0.17098	0.3527	-0.45259
0.15171	4.49615	0.65284
0.46788	0.55956	-0.25215
0.22572	1.21961	0.08622
0.17369	1.38853	0.14255
0.1436	25.5136	1.40677
0.20156	0.78414	-0.10561
0.35978	0.62059	-0.20719
0.24733	9.7969	0.99109
0.25225	3.82269	0.58237
0.28361	2.13125	0.32864
0.34049	0.49833	-0.30248
0.1419	1.46753	0.16659
0.26971	1.91371	0.28188
0.20351	2.94559	0.46917
0.16993	14.5418	1.16262
0.34938	0.53977	-0.26779
0.23046	1.10717	0.04422
0.38887	0.2247	-0.64839
0.51372	0.22874	-0.64066
0.38716	0.08038	-1.09487
0.41645	0.3161	-0.50018
0.17869	45.7955	1.66082
0.39567	1.0117	0.00505
0.20884	1.58031	0.19874
0.19101	0.87197	-0.0595
0.17136	8.90079	0.94943
0.27043	0.72597	-0.13908
0.43315	0.13028	-0.88513
0.15192	6.88566	0.83795
0.21781	12.4087	1.09373
0.24996	0.72902	-0.13726
0.15426	1.83295	0.26315
0.1576	4.33192	0.63668
0.40408	0.64033	-0.19359
0.19392	0.76692	-0.11525
0.21733	0.51369	-0.2893
0.29618	1.70395	0.23146
0.17866	1.99211	0.29931
0.20031	3.15947	0.49961
0.21215	1.57733	0.19792
0.21945	7.76868	0.89035
0.53532	0.04855	-1.31382
0.27132	0.55227	-0.25785
0.19412	8.85552	0.94721
0.21004	1.11038	0.04547
0.14736	9.95966	0.99824
0.3612	0.44953	-0.34724
0.18399	1.47047	0.16745
0.75342	0.03917	-1.40706
0.32099	0.97927	-0.0091
0.39944	0.43405	-0.36246
0.66282	0.04324	-1.36411
0.27725	1.05305	0.02245
0.29054	0.0845	-1.07314
0.18718	3.02276	0.4804
0.38639	0.07098	-1.14886
0.41218	0.20949	-0.67884
0.39693	0.29046	-0.53691
0.17487	7.32256	0.86466
0.26305	0.488	-0.31158
0.1497	3.37018	0.52765
0.29925	1.3171	0.11962
0.36019	0.85156	-0.06979
0.16882	2.65049	0.42333
0.49432	0.07494	-1.12531
0.43385	11.8262	1.07284
0.40916	0.19478	-0.71047
0.47703	0.97697	-0.01012
0.32427	0.50391	-0.29765
0.16823	5.81658	0.76467
0.32643	0.14646	-0.83429
0.69913	0.03579	-1.4463
0.40189	0.1765	-0.75325
0.35366	0.5365	-0.27043
0.40961	0.1755	-0.75571
0.16298	12.439	1.09479
0.43232	0.45034	-0.34646
0.43908	0.74804	-0.12608
0.28899	0.67366	-0.17156
0.1326	23.3148	1.36763
0.21006	37.1379	1.56982
0.14339	2.30557	0.36278
0.4592	0.22495	-0.64791
0.1326	9.71238	0.98733
0.17243	7.07169	0.84952
0.18851	22.4953	1.35209
0.26923	0.59044	-0.22882
0.68016	0.04038	-1.39383
0.16826	4.44205	0.64758
0.22672	0.58105	-0.23579
0.14355	4.17269	0.62042
0.2227	3.19864	0.50497
0.86352	0.0334	-1.47624
0.36238	0.52494	-0.27989
0.24689	0.8509	-0.07012
0.18063	5.32705	0.72649
0.15731	14.8573	1.17194
0.19088	1.48079	0.17049
0.59313	0.07182	-1.14377
0.56008	0.03843	-1.41531
0.33208	0.25151	-0.59945
0.19544	4.69239	0.67139
0.30185	0.17465	-0.75783
0.1936	19.3336	1.28631
0.3944	0.24294	-0.6145
0.41257	14.0704	1.14831
0.2081	1.67831	0.22487
0.19019	11.9115	1.07597
0.16896	3.2294	0.50912
0.83416	0.03645	-1.43829
0.32653	1.43575	0.15708
0.25016	0.30724	-0.51252
0.46074	0.1117	-0.95197
0.90861	0.03286	-1.4834
0.53357	0.05887	-1.23009
0.17525	19.4351	1.28859
0.17876	1.8215	0.26043
0.47616	0.24655	-0.60809
0.19529	2.04538	0.31077
0.88197	0.03321	-1.47879
0.26611	0.70927	-0.14919
0.1907	2.7076	0.43258
0.19191	3.08972	0.48992
0.47145	0.50171	-0.29954
0.43063	0.05525	-1.2577
0.41006	0.24644	-0.60829
0.84338	0.03557	-1.44897
0.13025	6.39322	0.80572
0.37976	0.16605	-0.77975
0.19624	2.61292	0.41713
0.22288	0.77577	-0.11027
0.20411	7.84531	0.89461
0.24673	0.8547	-0.06819
0.39977	1.23192	0.09058
0.48475	0.23448	-0.62989
0.88663	0.03454	-1.46173
0.31977	0.34398	-0.46347
0.15504	26.5249	1.42365
0.17861	5.03319	0.70184
0.17422	11.4648	1.05937
0.46962	0.14744	-0.83139
0.13192	3.77922	0.5774
0.29745	0.3016	-0.52057
0.10889	3.39835	0.53127
0.33815	0.71451	-0.14599
0.8904	0.02835	-1.54738
0.46228	2.37348	0.37539
0.16038	19.8903	1.29864
0.16651	5.29667	0.724
0.18594	1.10344	0.04275
0.61518	0.03828	-1.41704
0.37043	0.12888	-0.8898
0.50001	0.11821	-0.92734
0.80025	0.03425	-1.46532
0.42695	0.26907	-0.57014
0.33741	1.5217	0.18233
0.93015	0.03064	-1.51378
0.21379	2.30849	0.36333
0.48753	0.12575	-0.90049
0.1502	3.65443	0.56282
0.31568	0.98793	-0.00527
0.22902	0.97944	-0.00902
0.3951	0.17333	-0.76113
0.20558	4.62869	0.66546
0.16283	15.1423	1.18019
0.20442	13.4459	1.12859
0.75912	0.03479	-1.45859
0.23794	4.98291	0.69748
0.31525	1.23423	0.0914
0.75542	0.03587	-1.44532
0.45689	0.11202	-0.9507
0.67508	0.03954	-1.40293
0.81002	0.0343	-1.4647
0.22343	0.53042	-0.27538
0.19624	2.54703	0.40603
0.17487	2.40913	0.38186
0.1593	4.51919	0.65506
0.19641	11.7071	1.06845
0.61609	0.03965	-1.40177
0.15905	16.1358	1.20779
0.69907	0.03962	-1.40209
0.19794	1.76125	0.24582
0.83946	0.03497	-1.45635
0.24409	3.18684	0.50336
0.29218	0.9312	-0.03096
0.34377	0.23839	-0.62272
0.18876	2.25659	0.35345
0.20084	2.19832	0.34209
0.15669	6.85976	0.83631
0.39349	0.16886	-0.77248
0.1448	1.94173	0.28819
0.21885	0.46369	-0.33377
0.16885	3.15703	0.49928
0.17145	2.60612	0.41599
0.67894	0.03831	-1.41665
0.17137	6.83022	0.83443
0.17109	3.30154	0.51872
0.19464	5.21455	0.71722
0.2569	0.31651	-0.49962
0.15165	1.93256	0.28613
0.31853	0.37409	-0.42702
0.53376	0.04331	-1.36343
0.46813	0.11645	-0.93386
0.17273	5.06692	0.70474
0.19265	11.6106	1.06485
0.14179	2.62068	0.41841
0.19731	0.3398	-0.46878
0.18599	4.94418	0.69409
0.1457	2.65803	0.42456
0.1427	21.1859	1.32605
0.17606	4.00735	0.60286
0.20333	9.56125	0.98051
0.08817	7.14507	0.85401
0.20323	3.26706	0.51416
0.20898	4.6148	0.66415
0.75476	0.03438	-1.46371
0.34779	2.55895	0.40806
0.45174	0.47671	-0.32174
0.39166	0.48396	-0.31519
0.54812	0.05817	-1.2353
0.23573	4.29839	0.63331
0.40503	0.35277	-0.45251
0.62763	0.0427	-1.36957
0.17739	8.49338	0.92908
0.30446	1.63427	0.21332
0.32035	0.12506	-0.90287
0.63622	0.04341	-1.36238
0.13682	6.87153	0.83705
0.49457	0.29932	-0.52386
0.5819	0.04019	-1.39586
0.22226	0.86533	-0.06282
0.20468	6.25159	0.79599
0.15751	1.61504	0.20818
0.22562	28.8123	1.45958
0.21781	1.98192	0.29709
0.34134	0.07085	-1.14965
0.163	2.86912	0.45775
0.64001	0.03659	-1.43666
0.18757	10.9031	1.03755
0.87832	0.03494	-1.45671
0.26671	0.49329	-0.3069
0.15881	3.14422	0.49751
0.41253	0.25182	-0.5989
0.21049	2.47475	0.39353
0.27265	2.29594	0.36096
0.24923	1.69179	0.22835
0.35641	0.26351	-0.5792
0.31185	0.2738	-0.56257
0.9349	0.03197	-1.49532
0.40062	0.0806	-1.09367
0.30812	0.9889	-0.00485
0.46264	0.34139	-0.46676
0.1438	3.52433	0.54708
0.92462	0.0353	-1.45221
0.35464	0.2174	-0.66273
0.21746	3.15916	0.49957
0.39097	0.82269	-0.08476
0.13267	9.31905	0.96937
0.2103	1.12464	0.05101
0.44876	0.12639	-0.89828
0.14468	6.3794	0.80478
0.21342	0.8492	-0.07099
0.21294	0.63021	-0.20052
0.42266	0.48308	-0.31599
0.20556	1.41626	0.15114
0.59088	0.04134	-1.38364
0.21396	0.93348	-0.0299
0.13324	6.43501	0.80855
0.43627	0.0685	-1.16431
0.18445	5.33306	0.72698
0.3328	0.44306	-0.35354
0.46378	0.07937	-1.10035
0.19308	2.57217	0.4103
0.18185	12.2133	1.08683
0.18022	3.11293	0.49317
0.47802	0.13825	-0.85934
0.40157	0.57755	-0.23841
0.28783	2.28655	0.35918
0.28455	0.08909	-1.05018
0.42753	0.34349	-0.46408
0.37888	0.42814	-0.36841
0.2791	3.12646	0.49505
0.204	0.40569	-0.39181
0.44653	0.4812	-0.31767
0.19882	2.45846	0.39066
0.17653	6.15346	0.78912
0.36157	0.22172	-0.65419
0.44831	0.09285	-1.03224
0.20727	27.096	1.4329
0.19661	6.99854	0.84501
0.18624	0.68199	-0.16622
0.23042	3.60674	0.55712
0.24015	3.80606	0.58048
0.13237	3.01763	0.47967
0.18769	4.88825	0.68915
0.2052	1.24454	0.09501
0.19497	4.34535	0.63803
0.13361	8.86828	0.94784
0.21987	3.99926	0.60198
0.14899	0.86182	-0.06458
0.25046	0.86609	-0.06243
0.84088	0.03491	-1.4571
0.13891	6.07282	0.78339
0.19737	2.03493	0.30855
0.1508	1.31229	0.11803
0.2363	3.0328	0.48184
0.14448	2.97247	0.47312
0.29692	2.00722	0.30259
0.83199	0.03251	-1.48805
0.37422	0.08409	-1.07526
0.31274	1.40762	0.14849
0.24292	0.94863	-0.0229
0.2114	1.71029	0.23307
0.18071	13.3424	1.12523
0.15534	4.32151	0.63564
0.17218	1.69795	0.22992
0.20032	1.49249	0.17391
0.4008	0.59009	-0.22908
0.19389	0.45578	-0.34124
0.37449	2.93202	0.46717
0.38506	0.24907	-0.60368
0.36244	2.0472	0.31116
0.16462	16.6797	1.22219
0.71757	0.04239	-1.37271
0.33292	33.6124	1.5265
0.63344	0.0402	-1.39575
0.93549	0.03633	-1.43978
0.24107	0.46283	-0.33458
0.3784	0.28131	-0.55082
0.25194	0.72098	-0.14208
0.23595	2.59127	0.41351
0.15846	3.08888	0.4898
0.56805	0.04292	-1.36731
0.16785	5.85202	0.76731
0.32162	0.41418	-0.38281
0.18806	3.46712	0.53997
0.21199	1.84467	0.26592
0.41021	0.51391	-0.28911
0.20264	2.70215	0.43171
0.43246	0.23356	-0.6316
0.2189	7.80714	0.89249
0.19961	0.6309	-0.20004
0.12002	6.22909	0.79442
0.36052	0.19249	-0.71559
0.78047	0.03485	-1.45785
0.25448	0.20073	-0.6974
0.20127	0.69323	-0.15912
0.16628	7.13424	0.85335
0.44252	0.15305	-0.81518
0.0878	3.50222	0.54434
0.19191	1.92584	0.28462
0.1407	2.31206	0.364
0.24583	0.24094	-0.61808
0.26675	0.50467	-0.29699
0.22702	0.81073	-0.09112
0.20076	0.27598	-0.55912
0.18429	3.20489	0.50581
0.1624	5.08714	0.70647
0.28141	0.10868	-0.96384
0.21793	6.86227	0.83647
0.28113	1.94807	0.2896
0.19723	0.91896	-0.0367
0.58422	0.04293	-1.36724
0.21792	5.5106	0.7412
0.82529	0.02976	-1.5264
0.28003	0.11249	-0.94889
0.17271	0.35141	-0.45418
0.31372	0.51085	-0.2917
0.62927	0.12214	-0.91314
0.18151	4.26613	0.63003
0.15834	12.9263	1.11147
0.15623	5.3955	0.73203
0.14294	8.25661	0.9168
0.77066	0.03334	-1.47701
0.38479	0.45649	-0.34057
0.14596	1.68043	0.22542
0.19272	1.77773	0.24987
0.448	0.07634	-1.11725
0.18934	1.94056	0.28793
0.16763	1.23695	0.09235
0.47032	0.07466	-1.12691
0.25125	0.21851	-0.66053
0.41296	0.24259	-0.61512
0.1913	8.9825	0.9534
0.232	2.31634	0.3648
0.17873	18.9601	1.27784
0.4347	2.54604	0.40586
0.1599	4.82066	0.68311
0.14141	3.9985	0.6019
0.21304	3.78127	0.57764
0.43009	0.17366	-0.76031
0.36809	0.13902	-0.85692
0.3648	0.34022	-0.46824
0.27357	0.68046	-0.1672
0.42141	0.0864	-1.06349
0.33684	3.39416	0.53073
0.41193	0.08864	-1.05239
0.18814	4.73393	0.67522
0.29685	0.89472	-0.04831
0.21307	2.72572	0.43548
0.51288	0.06198	-1.20772
0.31801	0.09992	-1.00036
0.22366	2.34455	0.37006
[truncated: 1,941 more rows]

## Sheet: Fig4c
Voltage [mV]	Rc[Hz]-Confidence Interval	Rc[Hz]+Confidence Interval
200	11.7927	13.1165
225	13.3216	14.2468
250	16.3897	17.7658
275	19.0462	20.8288
300	23.4766	24.6435

## Sheet: Fig4d
Voltage [mV]	tau_unfolded[ms]	tau_folded[ms]
200	0.17165	24.2357
225	0.06917	6.15576
250	0.04995	2.4628
275	0.03647	2.14494
300	0.03075	1.55042

## Sheet: Fig5b
volume of 0.1 M NaOH added [microliter]	pH
0	1.08
10	1.16
22	1.3
26	1.35
30	1.43
34	1.51
38	1.61
42	1.71
46	1.85
48	1.94
50	2.04
52	2.19
54	2.4
56	2.91
58	3.67
60	10.87
62	11.55
64	11.72
66	11.73
68	11.75
88	12.15
108	12.34

## Sheet: Fig7a
Voltage [mV]	experiment	q1 = +0.20	q1 = +0.15	q1 = +0.10	q1 = +0.05
70	6.99079	53.2118	18.749	7.52485	4.85617
90	4.90767	21.5833	7.15097	3.74729	2.93829
120	3.08326	6.98371	2.86412	2.08749	1.88075
150	1.52445	2.85326	1.67965	1.46686	1.40368
175	1.26112	1.75684	1.31253	1.23014	1.20429
200	1	1	1	1	1

## Sheet: FigS1
pH	Pore Conductance1 [nS]	Pore Conductance1 [nS]	Pore Conductance1 [nS]
2	150.3	150.1	151.8
3	146.7	146.3	146.9
4	147.4	144.8	147.7
5	144.1	142.7	143.2
6	142	141.7	142.4
7	144.5	143.9	144.9
8	155.4	154.3	155.9
9	160.6	159.5	161.9
10	167.8	167	170

## Sheet: FigS2,4,10,11
70mV				90mV				120mV				175mV				200mV
I_b/I_0	tau [ms]	log(tau)		I_b/I_0	tau [ms]	log(tau)		I_b/I_0	tau [ms]	log(tau)		I_b/I_0	tau [ms]	log(tau)		I_b/I_0	tau [ms]	log(tau)
0.84968	0.28769	-0.54108		0.0642	10.4907	1.0208		0.15041	10.824	1.03439		0.18095	7.4732	0.87351		0.16488	1.63032	0.21227
0.7835	0.05534	-1.25695		0.19848	20.9104	1.32036		0.22585	6.57607	0.81797		0.71236	0.15148	-0.81963		0.24306	1.12741	0.05208
0.77383	0.08281	-1.08192		0.90349	1.02576	0.01104		0.8986	0.04314	-1.36512		0.16823	2.84334	0.45383		0.18008	4.95159	0.69474
0.34237	1.5529	0.19114		0.86628	0.32198	-0.49216		0.86108	0.05001	-1.30091		0.3265	0.34019	-0.46828		0.29957	1.25177	0.09753
0.38826	1.27222	0.10456		0.88275	0.21077	-0.6762		0.78617	0.06447	-1.19062		0.27354	1.31526	0.11901		0.15743	8.09345	0.90813
0.21745	3.14761	0.49798		0.37257	0.90801	-0.04191		0.7883	0.13663	-0.86444		0.1741	7.50607	0.87541		0.22952	1.62199	0.21005
0.26488	4.41614	0.64504		0.8396	0.10531	-0.97753		0.8721	0.06885	-1.16211		0.15235	23.8405	1.37731		0.63856	0.04196	-1.37717
0.25048	5.08374	0.70618		0.8732	0.03634	-1.43965		0.90958	0.07404	-1.13056		0.18816	4.82539	0.68353		0.27559	3.31137	0.52001
0.77784	0.042	-1.37673		0.77793	0.24564	-0.6097		0.90791	0.041	-1.38721		0.1511	2.8679	0.45756		0.16833	11.1827	1.04855
0.17173	15.2116	1.18218		0.02463	14.6339	1.16536		0.90284	0.02947	-1.53062		0.20433	4.54203	0.65725		0.17871	2.42437	0.3846
0.37331	1.01964	0.00845		0.84311	0.05249	-1.27995		0.89927	0.55399	-0.2565		0.86524	0.03572	-1.44708		0.57548	0.07509	-1.12444
0.69994	0.07252	-1.13956		0.81861	0.28807	-0.54049		0.90054	0.04084	-1.3889		0.32961	0.43978	-0.35677		0.17813	3.70722	0.56905
0.23553	1.69338	0.22875		0.85079	0.04726	-1.32548		0.79154	0.05426	-1.26549		0.26464	1.71303	0.23376		0.42213	0.3545	-0.45038
0.74145	0.06323	-1.19907		0.87216	0.23531	-0.62836		0.90553	0.03996	-1.39833		0.15947	4.6776	0.67002		0.37697	0.1597	-0.79669
0.30061	1.01305	0.00563		0.58692	1.93857	0.28748		0.8621	0.25509	-0.5933		0.47237	0.14994	-0.82409		0.33459	0.73533	-0.13352
0.39237	0.29616	-0.52847		0.86816	0.04597	-1.33751		0.8859	0.63779	-0.19533		0.23419	2.49802	0.3976		0.16215	0.74276	-0.12915
0.55468	0.07297	-1.13685		0.76885	0.25302	-0.59684		0.8225	0.04172	-1.37966		0.10857	2.60272	0.41543		0.46694	0.20303	-0.69244
0.33497	2.56974	0.40989		0.8372	0.04386	-1.35793		0.85058	0.26163	-0.58231		0.22744	2.46167	0.39123		0.3156	0.20095	-0.69692
0.29004	1.20506	0.08101		0.77892	0.23801	-0.62341		0.9066	0.8065	-0.09339		0.57128	0.03992	-1.3988		0.22714	0.74058	-0.13043
0.47614	0.11226	-0.94978		0.63719	0.50494	-0.29676		0.87727	0.08298	-1.08105		0.40562	0.16296	-0.78792		0.32003	0.60676	-0.21698
0.30389	1.34623	0.12912		0.77269	0.0699	-1.15555		0.16534	28.8166	1.45964		0.1076	25.7974	1.41158		0.11932	6.60675	0.81999
0.48599	0.19241	-0.71578		0.80813	0.12222	-0.91287		0.25378	0.76943	-0.11383		0.33586	0.68741	-0.16278		0.82718	0.03219	-1.49234
0.83537	0.03296	-1.48197		0.82081	0.19531	-0.70928		0.09421	7.31155	0.86401		0.23459	1.60392	0.20518		0.17084	4.68287	0.67051
0.49944	0.16621	-0.77934		0.87875	0.03861	-1.41335		0.36202	1.46347	0.16538		0.18226	10.6636	1.0279		0.15095	1.16534	0.06645
0.14435	5.98664	0.77718		0.75605	0.26522	-0.5764		0.21113	4.79369	0.68067		0.27801	2.16058	0.33457		0.27984	1.06206	0.02615
0.56548	0.05693	-1.24467		0.74847	0.99142	-0.00374		0.28861	0.30475	-0.51606		0.44424	0.14481	-0.83922		0.2161	1.56959	0.19579
0.34313	1.33592	0.12578		0.19442	16.8786	1.22734		0.19749	10.3082	1.01318		0.25064	2.06473	0.31486		0.16503	1.36214	0.13422
0.31016	1.60123	0.20445		0.86258	0.13371	-0.87384		0.1414	6.34695	0.80256		0.56324	0.19468	-0.71069		0.15028	6.60064	0.81959
0.56195	0.09738	-1.01152		0.83485	0.08694	-1.06078		0.92546	0.04363	-1.3602		0.23704	1.61275	0.20757		0.15585	7.45036	0.87218
0.82714	0.07988	-1.09756		0.83608	0.14822	-0.8291		0.12999	7.82264	0.89335		0.30315	0.91463	-0.03875		0.55229	0.08284	-1.08176
0.28084	1.2936	0.1118		0.16741	22.5594	1.35333		0.18888	5.27393	0.72213		0.8245	0.03858	-1.41364		0.22884	2.15476	0.3334
0.54969	0.14663	-0.83379		0.86625	0.04401	-1.35641		0.24381	34.7855	1.5414		0.40013	0.2749	-0.56082		0.92102	0.03412	-1.46693
0.23288	5.18163	0.71447		0.1197	19.5184	1.29044		0.19704	3.91912	0.59319		0.45	0.18034	-0.7439		0.41083	0.08246	-1.08378
0.20606	11.9347	1.07681		0.84344	0.50248	-0.29888		0.33732	0.29434	-0.53116		0.12615	5.84092	0.76648		0.20315	0.38192	-0.41803
0.26618	1.2981	0.11331		0.8448	0.05476	-1.26155		0.15917	3.93796	0.59527		0.17689	2.96251	0.47166		0.15914	1.7567	0.2447
0.28105	1.41453	0.15061		0.70218	0.07923	-1.10111		0.15378	9.99607	0.99983		0.18331	1.56922	0.19568		0.32576	0.75446	-0.12236
0.81312	0.03862	-1.41315		0.66719	0.06943	-1.15845		0.20045	11.5424	1.0623		0.23529	1.7813	0.25074		0.17016	1.61258	0.20752
0.36873	0.77454	-0.11096		0.10869	35.679	1.55241		0.14665	46.0063	1.66282		0.20031	1.61697	0.2087		0.64526	0.11067	-0.95595
0.23698	0.39696	-0.40126		0.24017	2.40514	0.38114		0.1782	9.48577	0.97707		0.21727	0.79907	-0.09741		0.1902	0.57407	-0.24104
0.435	0.28975	-0.53798		0.4795	0.22305	-0.6516		0.29705	0.36345	-0.43956		0.21832	2.29053	0.35994		0.22459	1.06838	0.02872
0.77975	0.04611	-1.33621		0.23831	10.4875	1.02067		0.17017	6.0582	0.78234		0.17798	7.81062	0.89269		0.45644	0.19188	-0.71697
0.19299	6.21723	0.7936		0.57592	1.57572	0.19748		0.12074	1.64707	0.21671		0.15034	2.74951	0.43926		0.18965	0.97272	-0.01201
0.29531	1.32957	0.12371		0.30655	0.88348	-0.0538		0.13281	11.3198	1.05384		0.24542	0.87615	-0.05742		0.25029	0.77867	-0.10865
0.50649	0.16313	-0.78747		0.26718	3.77421	0.57683		0.10998	11.3751	1.05596		0.18295	7.49313	0.87466		0.2176	0.19905	-0.70103
0.40374	0.47647	-0.32196		0.74201	0.07488	-1.12562		0.30937	4.65259	0.66769		0.21853	2.881	0.45954		0.79116	0.03524	-1.4529
0.68999	0.04121	-1.38499		0.46448	1.06933	0.02911		0.12568	5.02199	0.70088		0.30753	0.37821	-0.42226		0.22471	2.66357	0.42546
0.28561	2.90569	0.46325		0.31314	2.84803	0.45454		0.38673	1.73161	0.23845		0.17982	1.47338	0.16831		0.21735	2.29728	0.36121
0.27422	15.8036	1.19876		0.79299	0.04393	-1.35729		0.21293	7.87586	0.8963		0.30208	0.22702	-0.64394		0.13523	3.76794	0.5761
0.30191	2.58301	0.41213		0.22652	7.33362	0.86532		0.19749	2.53953	0.40475		0.12854	8.06501	0.9066		0.27456	0.39927	-0.39874
0.19195	7.82543	0.89351		0.22765	1.78232	0.25099		0.34756	0.1093	-0.96137		0.32264	0.54249	-0.26561		0.66312	0.04559	-1.34116
0.31416	0.1792	-0.74667		0.64902	0.09995	-1.00022		0.15723	34.7151	1.54052		0.90798	0.03266	-1.48602		0.7626	0.03562	-1.4483
0.38144	1.58039	0.19876		0.25134	6.40242	0.80634		0.15137	4.11404	0.61427		0.12725	4.24444	0.62782		0.18259	1.32188	0.12119
0.48389	0.19642	-0.70681		0.52534	0.23279	-0.63303		0.33084	3.90027	0.59109		0.11836	8.55262	0.9321		0.43375	0.13107	-0.8825
0.28179	0.9912	-0.00384		0.55697	0.12668	-0.89729		0.24829	1.12184	0.04993		0.45932	0.15985	-0.79629		0.24223	3.00385	0.47768
0.67007	0.11067	-0.95597		0.27747	6.41367	0.80711		0.18848	0.288	-0.54061		0.21497	2.81026	0.44875		0.35584	0.17057	-0.76809
0.62545	2.84179	0.45359		0.51107	0.36304	-0.44004		0.14741	15.9568	1.20294		0.41783	0.05997	-1.22206		0.19257	3.23829	0.51032
0.29013	1.07088	0.02974		0.32444	2.09328	0.32083		0.15835	10.4456	1.01893		0.34003	1.11811	0.04848		0.15295	0.25544	-0.59271
0.25851	8.92681	0.9507		0.23497	3.23202	0.50947		0.34063	0.70342	-0.15279		0.4375	0.24549	-0.60997		0.22982	1.47759	0.16955
0.21857	0.94482	-0.02465		0.47905	0.30669	-0.5133		0.08827	1.41806	0.15169		0.19005	9.67141	0.98549		0.21498	3.65675	0.5631
0.21676	6.80255	0.83267		0.87872	0.03206	-1.49401		0.13808	12.9862	1.11348		0.46443	0.16503	-0.78244		0.86826	0.03339	-1.47638
0.67055	0.05087	-1.29355		0.30952	3.57831	0.55368		0.19158	2.56564	0.4092		0.16187	5.71818	0.75726		0.75513	0.03517	-1.45382
0.36826	0.38515	-0.41437		0.28323	1.42571	0.15403		0.20532	0.74224	-0.12946		0.904	0.03371	-1.47223		0.19609	2.56788	0.40958
0.81351	0.0428	-1.36851		0.77478	0.04997	-1.30128		0.1628	2.80445	0.44785		0.67542	0.03919	-1.40682		0.3085	0.66659	-0.17614
0.2347	9.19551	0.96358		0.60232	0.07694	-1.11386		0.16322	2.737	0.43728		0.25904	1.89869	0.27845		0.47465	0.05399	-1.26767
0.17465	8.68588	0.93881		0.32443	4.58389	0.66123		0.23758	2.496	0.39725		0.12945	4.9933	0.69839		0.22674	3.0993	0.49126
0.34328	0.40755	-0.38982		0.27782	13.0575	1.11586		0.16093	1.21102	0.08315		0.27879	1.33399	0.12515		0.94024	0.03123	-1.50537
0.35388	0.53904	-0.26838		0.71854	0.23488	-0.62916		0.61837	0.04908	-1.30906		0.16343	2.09709	0.32162		0.41755	0.1831	-0.73732
0.85038	0.03426	-1.46525		0.48934	0.08953	-1.04803		0.56225	0.04733	-1.32489		0.25883	1.04497	0.0191		0.20113	1.04033	0.01717
0.84822	0.03194	-1.49569		0.84449	0.03157	-1.5007		0.17604	1.47409	0.16852		0.33212	0.83629	-0.07764		0.56605	0.04287	-1.36785
0.21538	8.53878	0.9314		0.29422	10.3066	1.01312		0.16032	43.0907	1.63438		0.1562	2.84101	0.45347		0.35179	1.12432	0.05089
0.67482	0.07682	-1.11452		0.63497	0.07129	-1.14695		0.35337	2.17716	0.33789		0.41952	0.22378	-0.65017		0.85274	0.03442	-1.46324
0.84194	0.03272	-1.48521		0.32072	0.66302	-0.17847		0.13112	6.41203	0.807		0.22503	1.67239	0.22334		0.2477	0.58212	-0.23499
0.50649	0.07118	-1.14763		0.87198	0.06627	-1.17868		0.16143	60.5945	1.78243		0.2824	1.50755	0.17827		0.36235	0.53807	-0.26916
0.64616	0.06464	-1.18948		0.33139	0.75974	-0.11933		0.17746	7.42543	0.87072		0.38995	0.14987	-0.82427		0.11125	2.54209	0.40519
0.82918	0.04021	-1.39561		0.31378	2.97994	0.47421		0.16206	8.37499	0.92298		0.16234	4.37468	0.64095		0.25802	1.19483	0.0773
0.53635	0.09911	-1.00388		0.33524	2.74724	0.4389		0.23398	2.72559	0.43546		0.88275	0.03507	-1.45511		0.15255	1.46682	0.16638
0.34609	1.22281	0.08736		0.29228	2.83039	0.45185		0.12207	15.5007	1.19035		0.3135	0.35947	-0.44434		0.32036	0.20016	-0.69862
0.83928	0.03264	-1.48622		0.47953	0.24749	-0.60644		0.28972	0.15379	-0.81308		0.14908	2.79566	0.44648		0.45935	0.19534	-0.7092
0.34503	1.09616	0.03987		0.20278	8.26888	0.91745		0.14997	17.5273	1.24372		0.41843	0.343	-0.46471		0.33742	0.68839	-0.16217
0.70338	0.05868	-1.23153		0.38601	0.7128	-0.14703		0.13704	15.7299	1.19673		0.19018	11.3033	1.0532		0.21407	4.92496	0.6924
0.37448	2.0975	0.3217		0.31346	1.28112	0.10759		0.14176	11.4267	1.05792		0.17131	2.57609	0.41096		0.29848	0.28703	-0.54207
0.7473	0.03874	-1.41188		0.35677	1.64174	0.2153		0.08678	37.4243	1.57315		0.27399	2.40723	0.38152		0.39169	0.35249	-0.45285
0.45145	0.98082	-0.00841		0.45717	0.60929	-0.21518		0.45296	0.08262	-1.0829		0.15688	3.25596	0.51268		0.88111	0.0322	-1.49212
0.27713	0.91362	-0.03923		0.26412	7.17115	0.85559		0.18273	13.1714	1.11963		0.22798	3.98991	0.60096		0.19987	8.63187	0.9361
0.81994	0.03647	-1.43806		0.3038	3.87218	0.58796		0.13149	13.7198	1.13735		0.20161	1.08423	0.03512		0.20156	7.80419	0.89233
0.67638	0.05036	-1.29788		0.32958	3.75165	0.57422		0.23259	0.1511	-0.82072		0.09068	15.2512	1.1833		0.48989	0.06487	-1.18798
0.40739	0.56788	-0.24575		0.2102	3.30593	0.51929		0.15266	2.68375	0.42874		0.17402	2.19512	0.34146		0.38114	0.37354	-0.42767
0.31747	1.53616	0.18644		0.84573	0.03269	-1.48564		0.16327	2.86107	0.45653		0.33192	0.50349	-0.29801		0.24027	1.16082	0.06477
0.29134	3.59193	0.55533		0.25789	3.39783	0.5312		0.13443	102.082	2.00895		0.22892	0.27362	-0.56285		0.23862	2.98497	0.47494
0.74585	0.03649	-1.43785		0.20391	7.84606	0.89465		0.48081	2.52583	0.4024		0.19913	1.21949	0.08618		0.21665	4.68697	0.67089
0.43733	0.28883	-0.53936		0.40864	0.8656	-0.06268		0.26735	2.42069	0.38394		0.19444	3.20944	0.50643		0.1333	1.57816	0.19815
0.44269	0.25078	-0.60071		0.2364	5.72544	0.75781		0.23707	3.38905	0.53008		0.25184	0.96614	-0.01496		0.29946	0.39047	-0.40841
0.57153	0.14747	-0.83131		0.75005	0.12011	-0.92041		0.73357	0.0368	-1.43412		0.37839	0.76438	-0.11669		0.42155	0.0749	-1.12551
0.32631	2.01234	0.3037		0.33354	1.90803	0.28059		0.14298	34.6793	1.54007		0.93573	0.03218	-1.49244		0.15415	2.76498	0.44169
0.30043	2.58722	0.41283		0.38497	0.36769	-0.43452		0.1561	3.09718	0.49097		0.17933	6.1351	0.78782		0.29964	2.09019	0.32019
0.42584	0.13036	-0.88487		0.26788	2.49975	0.3979		0.60555	0.04293	-1.36725		0.12947	5.79515	0.76306		0.22626	1.83543	0.26374
0.34633	1.35407	0.13164		0.39868	0.43819	-0.35834		0.39786	5.0842	0.70622		0.17764	0.86797	-0.0615		0.68445	0.03907	-1.4082
0.19856	2.40417	0.38096		0.6542	0.04313	-1.36521		0.43338	0.08299	-1.08096		0.12769	3.49613	0.54359		0.50311	0.15907	-0.79842
0.60386	0.07536	-1.12287		0.37802	0.49681	-0.30381		0.2024	1.80589	0.25669		0.11413	29.477	1.46948		0.2069	2.77408	0.44312
0.72937	0.03686	-1.4335		0.14854	2.30326	0.36234		0.59827	0.08091	-1.09201		0.16975	6.91171	0.83959		0.65508	0.04464	-1.35026
0.56862	0.03716	-1.42991		0.57522	0.07275	-1.13819		0.22267	0.61376	-0.212		0.18076	4.15792	0.61888		0.86245	0.03477	-1.45879
0.3211	2.27875	0.3577		0.50851	0.24273	-0.61487		0.33286	0.35021	-0.45567		0.1521	2.62737	0.41952		0.11314	8.03086	0.90476
0.29704	3.40442	0.53204		0.21186	5.42922	0.73474		0.48697	0.1323	-0.87846		0.41843	0.10478	-0.9797		0.23113	1.70488	0.23169
0.23368	1.94414	0.28873		0.33011	2.60925	0.41652		0.15959	7.90504	0.8979		0.18868	5.12374	0.70959		0.18846	2.08712	0.31955
0.17093	2.47591	0.39374		0.36637	0.97832	-0.00952		0.38579	0.21487	-0.66782		0.15847	3.15429	0.4989		0.27918	0.42594	-0.37065
0.83493	0.02563	-1.59124		0.21358	2.04517	0.31073		0.12828	9.58784	0.98172		0.48002	0.56218	-0.25013		0.22708	1.79318	0.25362
0.24352	5.67486	0.75396		0.39759	0.73289	-0.13496		0.21843	2.73045	0.43623		0.23958	1.22334	0.08755		0.30537	0.55796	-0.2534
0.25036	3.01357	0.47908		0.6676	0.05135	-1.28946		0.17379	2.00881	0.30294		0.54668	0.27163	-0.56602		0.24072	1.52221	0.18247
0.34903	2.1234	0.32703		0.30872	1.67324	0.22356		0.17137	6.19556	0.79208		0.3207	1.12398	0.05076		0.86062	0.03986	-1.3995
0.55816	0.15073	-0.8218		0.3063	4.38741	0.64221		0.30591	0.32381	-0.48971		0.22352	2.77163	0.44274		0.243	1.17847	0.07132
0.49316	0.12406	-0.90637		0.36318	2.02535	0.3065		0.37776	0.69369	-0.15884		0.1644	13.5904	1.13323		0.45325	0.11097	-0.9548
0.81777	0.03572	-1.44711		0.28876	0.52611	-0.27893		0.49038	0.06378	-1.19533		0.19053	9.69195	0.98641		0.28573	0.91538	-0.0384
0.54397	0.07422	-1.12949		0.41982	1.16158	0.06505		0.15712	2.51958	0.40133		0.08616	22.9155	1.36013		0.47629	0.17106	-0.76686
0.2905	2.75237	0.43971		0.39925	0.28641	-0.54301		0.78398	0.04032	-1.39447		0.33552	0.16362	-0.78616		0.31503	0.43255	-0.36396
0.42142	0.50876	-0.29349		0.81477	0.03553	-1.44938		0.14409	15.1705	1.181		0.21241	8.96193	0.9524		0.16734	4.08675	0.61138
0.80959	0.02932	-1.53279		0.18763	4.14741	0.61778		0.15467	6.23701	0.79498		0.48822	0.1445	-0.84013		0.63286	0.03964	-1.4019
0.57456	0.32927	-0.48245		0.26014	2.85766	0.45601		0.08906	27.2262	1.43499		0.6067	0.0451	-1.34584		0.1671	3.98466	0.60039
0.56809	0.09379	-1.02784		0.32768	1.36884	0.13635		0.54814	0.04634	-1.33403		0.18536	4.6277	0.66537		0.24153	1.47103	0.16762
0.72303	0.09364	-1.02852		0.3253	0.23739	-0.62454		0.17268	1.77991	0.2504		0.20513	3.14374	0.49745		0.2545	0.36903	-0.43294
0.2498	4.83565	0.68446		0.55334	0.11308	-0.94661		0.17616	7.76049	0.88989		0.23129	0.47107	-0.32692		0.25575	0.18886	-0.72386
0.7896	0.03389	-1.4699		0.23722	0.87454	-0.05822		0.3655	0.07733	-1.11167		0.06885	14.1398	1.15044		0.28439	0.23545	-0.6281
0.26826	0.26927	-0.56981		0.69008	0.0388	-1.41122		0.5675	0.0467	-1.3307		0.21112	0.52004	-0.28396		0.39613	0.21214	-0.67337
0.3923	1.26595	0.10242		0.18687	5.26977	0.72179		0.20074	1.66841	0.2223		0.73645	0.03537	-1.45139		0.23172	1.57494	0.19726
0.35657	3.92784	0.59415		0.44011	0.10898	-0.96265		0.36835	0.90597	-0.04289		0.26114	0.90901	-0.04143		0.51035	0.08692	-1.0609
0.40738	0.67291	-0.17205		0.23997	4.57863	0.66074		0.20773	0.45225	-0.34462		0.22856	2.82214	0.45058		0.12438	1.88839	0.27609
0.76275	0.03456	-1.46136		0.41692	0.18276	-0.73813		0.16923	5.77244	0.76136		0.23867	0.31948	-0.49555		0.13968	4.88422	0.68879
0.29901	2.58406	0.4123		0.3573	0.67857	-0.1684		0.29905	0.2163	-0.66495		0.30851	0.17189	-0.76476		0.35226	1.12724	0.05202
0.48665	0.11	-0.95863		0.36254	0.86113	-0.06493		0.16067	4.3247	0.63596		0.53696	0.05006	-1.30052		0.21303	2.71827	0.43429
0.62414	0.18615	-0.73015		0.82849	0.23688	-0.62547		0.23871	0.88268	-0.0542		0.35743	0.11818	-0.92744		0.26402	0.99225	-0.00338
0.37039	0.37657	-0.42416		0.39574	0.82382	-0.08417		0.09639	6.6778	0.82463		0.61906	0.04127	-1.38438		0.48031	0.05875	-1.231
0.63567	0.05521	-1.25801		0.24119	0.88746	-0.05185		0.16414	17.8989	1.25283		0.09878	6.23311	0.7947		0.31333	0.50086	-0.30028
0.32267	3.42817	0.53506		0.45919	0.13429	-0.87197		0.13763	4.89894	0.6901		0.22937	1.00341	0.00148		0.25609	0.56113	-0.25094
0.26704	0.61012	-0.21459		0.42079	0.74998	-0.12495		0.15155	5.60082	0.74825		0.12206	9.51586	0.97845		0.39798	0.12613	-0.89918
0.84602	0.03786	-1.42183		0.86548	0.0454	-1.3429		0.14453	12.0031	1.07929		0.20932	2.14639	0.33171		0.29912	0.34762	-0.45889
0.33637	0.22268	-0.65233		0.31649	5.1156	0.7089		0.37632	0.30866	-0.51051		0.30998	0.99855	-0.000631089		0.34798	0.4014	-0.39642
0.40665	0.83852	-0.07649		0.56491	0.06495	-1.18743		0.18801	4.85563	0.68625		0.22504	2.46946	0.3926		0.94452	0.0354	-1.45097
0.20494	4.11152	0.614		0.3245	2.96778	0.47243		0.17939	2.82335	0.45076		0.18972	3.39829	0.53126		0.13496	0.97945	-0.00902
0.29142	4.14892	0.61794		0.53169	0.10772	-0.96768		0.22362	15.2104	1.18214		0.13733	3.60432	0.55682		0.17879	2.24034	0.35031
0.30069	4.0009	0.60216		0.86669	0.05165	-1.28694		0.60532	0.04902	-1.30963		0.76644	0.03651	-1.43757		0.27975	1.271	0.10415
0.63346	0.06791	-1.16805		0.51054	0.36087	-0.44264		0.18046	2.19719	0.34187		0.10481	18.3782	1.2643		0.21189	0.30044	-0.52224
0.30955	1.33883	0.12673		0.7246	0.1883	-0.72514		0.43693	0.09323	-1.03044		0.30865	1.2568	0.09927		0.18886	1.51164	0.17945
0.78112	0.04338	-1.36273		0.30818	0.81184	-0.09053		0.1045	7.59674	0.88063		0.37419	0.66347	-0.17818		0.4572	0.06865	-1.16335
0.21413	1.78429	0.25147		0.74342	0.05467	-1.26225		0.29798	2.29182	0.36018		0.25243	1.53795	0.18694		0.18373	0.88873	-0.05123
0.50032	0.17892	-0.74733		0.65178	0.04321	-1.36441		0.36758	0.37474	-0.42626		0.35125	0.348	-0.45843		0.24536	0.48671	-0.31273
0.38222	0.3647	-0.43806		0.40511	1.67961	0.22521		0.11276	2.84144	0.45354		0.21124	4.1536	0.61842		0.17329	0.57626	-0.23938
0.28469	3.67318	0.56504		0.50202	0.13331	-0.87512		0.18959	4.49719	0.65294		0.36767	0.17054	-0.76817		0.17306	0.9312	-0.03096
0.84061	0.03496	-1.45645		0.26394	10.5167	1.02188		0.52963	0.0449	-1.34773		0.35913	1.03778	0.01611		0.24678	0.92778	-0.03256
0.82513	0.05937	-1.2264		0.25453	7.11939	0.85244		0.27456	0.06794	-1.16785		0.23174	4.85857	0.68651		0.20863	2.95024	0.46986
0.64796	0.19705	-0.70541		0.23775	8.76424	0.94271		0.14071	10.623	1.02625		0.18972	1.18315	0.07304		0.7652	0.04614	-1.33594
0.35333	0.95887	-0.01824		0.33092	2.0542	0.31264		0.22518	3.708	0.56914		0.77693	0.03611	-1.44237		0.31178	0.27578	-0.55944
0.34114	1.81824	0.25965		0.77505	0.03983	-1.39982		0.17771	12.5103	1.09727		0.26919	2.11375	0.32505		0.17847	11.9045	1.07571
0.48909	0.15848	-0.80002		0.24267	2.1744	0.33734		0.12871	2.91467	0.46459		0.20362	4.16621	0.61974		0.87402	0.03436	-1.46396
0.69179	0.04566	-1.34047		0.83628	0.06369	-1.1959		0.195	0.15988	-0.79622		0.31293	0.58486	-0.23295		0.23137	0.4843	-0.31489
0.82449	0.05201	-1.28395		0.36492	0.36635	-0.43611		0.16419	4.23277	0.62663		0.14811	9.22827	0.96512		0.20702	1.82423	0.26108
0.30674	1.55146	0.19074		0.2781	2.3816	0.37687		0.19624	2.25782	0.35369		0.32737	1.91606	0.28241		0.20812	3.27525	0.51524
0.66355	0.81061	-0.09119		0.47869	0.32881	-0.48305		0.14514	11.3518	1.05507		0.70019	0.03665	-1.43598		0.27933	1.46538	0.16595
0.84657	0.04293	-1.36724		0.22984	1.26489	0.10205		0.34629	0.62168	-0.20644		0.32932	0.36021	-0.44344		0.42706	0.05273	-1.27791
0.30309	2.92045	0.46545		0.84671	0.03034	-1.518		0.2399	8.1872	0.91314		0.15728	13.6989	1.13668		0.17176	3.65939	0.56341
0.675	0.04425	-1.35409		0.21042	6.9061	0.83923		0.2526	4.78462	0.67985		0.18692	3.60286	0.55665		0.20975	1.20127	0.07964
0.32936	6.33169	0.80152		0.24336	7.10079	0.85131		0.20919	15.5661	1.19218		0.49246	0.07707	-1.11314		0.16792	4.02481	0.60475
0.64814	0.04777	-1.32086		0.29728	7.32619	0.86488		0.23647	2.18877	0.3402		0.16995	2.58723	0.41284		0.38538	0.22168	-0.65428
0.60725	0.05545	-1.25611		0.23515	3.15547	0.49906		0.31545	1.42658	0.1543		0.16657	2.95101	0.46997		0.23676	3.06257	0.48609
0.77509	0.0901	-1.04526		0.53501	0.12797	-0.89289		0.13582	5.87476	0.76899		0.433	0.08323	-1.07971		0.24742	1.35796	0.13289
0.64358	0.09237	-1.03445		0.19066	2.22138	0.34662		0.38033	0.05776	-1.23834		0.62599	0.04124	-1.38467		0.18726	1.29889	0.11357
0.28072	1.39033	0.14312		0.85895	0.05484	-1.26093		0.20281	4.09553	0.61231		0.7112	0.1421	-0.8474		0.23971	0.80392	-0.09479
0.845	0.04171	-1.37979		0.75879	0.03802	-1.42003		0.24487	3.17803	0.50216		0.15359	6.88853	0.83813		0.173	0.76076	-0.11875
0.2497	2.10204	0.32264		0.35879	3.04192	0.48315		0.17148	0.74568	-0.12745		0.15492	4.95562	0.6951		0.12309	2.79546	0.44645
0.66244	0.10943	-0.96088		0.26828	4.36863	0.64035		0.22879	2.54114	0.40503		0.70228	0.06218	-1.20632		0.26229	0.29791	-0.52592
0.7562	0.04287	-1.3678		0.22385	2.50178	0.39825		0.1467	7.61888	0.88189		0.17996	3.85578	0.58611		0.10694	3.83151	0.58337
0.32037	1.31716	0.11964		0.40316	0.77684	-0.10967		0.13639	1.84456	0.26589		0.28517	0.33702	-0.47234		0.19501	6.47802	0.81144
0.78538	0.03828	-1.41698		0.82813	0.04054	-1.39211		0.1476	14.586	1.16394		0.2506	1.94027	0.28786		0.18716	2.29466	0.36072
0.36383	1.84891	0.26692		0.25497	14.0734	1.1484		0.18127	17.0594	1.23196		0.16788	3.93811	0.59529		0.17639	5.22698	0.71825
0.30194	1.93333	0.28631		0.33884	1.93999	0.2878		0.38155	0.58151	-0.23544		0.35455	0.70452	-0.15211		0.16543	1.71747	0.23489
0.33762	4.03727	0.60609		0.49904	0.06967	-1.15696		0.90156	0.03244	-1.48888		0.13003	5.50869	0.74105		0.2948	0.2586	-0.58737
0.68785	0.16343	-0.78667		0.24763	7.02114	0.84641		0.12834	13.0852	1.11678		0.17507	3.41405	0.53327		0.481	0.09437	-1.02517
0.60121	0.05124	-1.29038		0.31665	1.74482	0.24175		0.08731	24.4801	1.38881		0.34082	0.56557	-0.24752		0.68902	0.03988	-1.39929
0.65951	0.07509	-1.12442		0.38559	1.93724	0.28718		0.35129	0.11749	-0.93001		0.88547	0.03659	-1.4366		0.19722	2.41311	0.38258
0.78373	0.21587	-0.66581		0.84741	0.03644	-1.43845		0.34605	0.18211	-0.73968		0.1692	3.94882	0.59647		0.41841	0.10669	-0.97189
0.33163	0.80354	-0.09499		0.33167	2.33677	0.36862		0.13428	1.88895	0.27622		0.36994	0.26308	-0.57991		0.3989	0.12006	-0.92058
0.37628	2.1004	0.3223		0.71824	0.04367	-1.35979		0.43162	0.2184	-0.66074		0.20068	2.22836	0.34798		0.15773	0.86391	-0.06353
0.25007	1.52702	0.18384		0.84346	0.04921	-1.30791		0.08765	18.7222	1.27236		0.87834	0.0337	-1.47242		0.16272	0.17898	-0.74719
0.33711	2.11885	0.3261		0.50771	0.07921	-1.10119		0.17684	2.91211	0.46421		0.15569	1.99511	0.29997		0.15437	3.46519	0.53973
0.16246	2.25849	0.35382		0.61045	0.07778	-1.10913		0.3088	1.65375	0.21847		0.12923	4.72852	0.67473		0.17637	1.47527	0.16887
0.7075	0.08769	-1.05706		0.44058	0.3256	-0.48732		0.91582	0.03669	-1.43541		0.17594	4.69147	0.67131		0.30134	0.35218	-0.45323
0.34208	3.30563	0.51925		0.31936	1.33733	0.12624		0.32499	1.69311	0.22869		0.37371	0.39151	-0.40726		0.22588	0.98065	-0.00849
0.7297	0.04528	-1.34407		0.82094	0.04039	-1.3937		0.26717	0.42306	-0.3736		0.36967	0.21718	-0.66318		0.93895	0.03412	-1.46693
0.33325	1.30927	0.11703		0.21042	3.10079	0.49147		0.05938	45.3376	1.65646		0.1862	2.50012	0.39796		0.14338	4.23466	0.62682
0.24994	1.33378	0.12508		0.35336	1.16899	0.06781		0.26051	10.5766	1.02435		0.43097	0.1514	-0.81986		0.22765	0.78694	-0.10406
0.56498	0.13792	-0.86037		0.29184	2.95075	0.46993		0.19192	1.36214	0.13422		0.42616	0.1662	-0.77936		0.15226	2.54456	0.40561
0.80646	0.04875	-1.312		0.29727	4.68801	0.67099		0.25831	0.60939	-0.2151		0.18934	1.59742	0.20342		0.36618	0.30981	-0.50891
0.39294	1.07642	0.03198		0.26187	3.35499	0.52569		0.23252	1.25583	0.09893		0.46026	0.06941	-1.15859		0.16571	3.65409	0.56278
0.23671	3.16559	0.50045		0.74138	0.05479	-1.26128		0.25704	1.17911	0.07156		0.34751	0.29182	-0.53489		0.16896	1.81207	0.25817
0.51777	0.14412	-0.84128		0.56329	0.08471	-1.07206		0.12476	4.34661	0.63815		0.2175	0.79904	-0.09743		0.2209	0.26488	-0.57695
0.58813	0.13894	-0.85717		0.25919	0.90538	-0.04317		0.30655	0.3334	-0.47704		0.19825	2.97045	0.47282		0.8971	0.03391	-1.46969
0.39943	0.93525	-0.02907		0.29681	0.47051	-0.32743		0.40982	0.40528	-0.39224		0.89891	0.04003	-1.39757		0.15517	7.04777	0.84805
0.35155	3.37169	0.52785		0.16586	0.62761	-0.20231		0.5466	0.05712	-1.24319		0.66654	0.03893	-1.40973		0.27669	0.67594	-0.17009
0.32963	2.74977	0.4393		0.22143	4.30609	0.63408		0.27894	1.04864	0.02063		0.22366	0.63896	-0.19453		0.31638	0.41445	-0.38252
0.45886	0.24569	-0.60961		0.35877	2.5516	0.40681		0.1629	35.6808	1.55243		0.36232	0.83868	-0.07641		0.26926	1.63778	0.21426
0.84583	0.03159	-1.50047		0.87086	0.04805	-1.31834		0.30194	3.37099	0.52776		0.21681	1.41531	0.15085		0.36933	0.18533	-0.73205
0.32777	0.48351	-0.3156		0.453	0.15399	-0.81249		0.29047	1.23391	0.09128		0.17735	4.28166	0.63161		0.21977	0.7325	-0.13519
0.32603	2.97155	0.47298		0.73296	0.03397	-1.46889		0.16823	0.81184	-0.09053		0.29754	1.08038	0.03358		0.78681	0.0351	-1.45464
0.8267	0.24865	-0.60441		0.29258	2.06904	0.31577		0.14568	4.78402	0.67979		0.18506	1.28871	0.11016		0.36825	0.44192	-0.35466
0.8184	0.22056	-0.65647		0.24006	1.51323	0.17991		0.15725	11.4824	1.06003		0.21299	1.11464	0.04713		0.21915	0.43122	-0.3653
0.60554	0.07902	-1.10225		0.29959	9.58386	0.98154		0.1666	5.06695	0.70475		0.20412	0.46012	-0.33713		0.21899	1.40271	0.14697
0.2533	4.05762	0.60827		0.32642	2.23682	0.34963		0.30056	1.06778	0.02848		0.14538	2.76028	0.44095		0.37983	0.60621	-0.21738
0.28142	3.21018	0.50653		0.43129	0.56114	-0.25093		0.2272	50.7851	1.70574		0.23118	1.6828	0.22603		0.38059	0.06232	-1.2054
0.41808	0.18573	-0.73111		0.37016	0.88309	-0.05399		0.19237	26.5453	1.42399		0.23986	1.47604	0.1691		0.31312	0.38131	-0.41873
0.18091	2.42555	0.38481		0.26094	3.7686	0.57618		0.41428	0.31861	-0.49673		0.78321	0.03636	-1.43938		0.24248	2.37212	0.37514
0.76457	0.04161	-1.38084		0.47075	0.19078	-0.71947		0.15695	7.65926	0.88419		0.16588	1.95209	0.2905		0.17738	6.63407	0.82178
0.35761	0.46763	-0.3301		0.39766	0.76904	-0.11405		0.11977	4.1218	0.61509		0.17877	6.4087	0.80677		0.2091	1.0078	0.00337
0.62456	0.10737	-0.96914		0.57629	0.06681	-1.17518		0.2798	0.47302	-0.32512		0.21184	17.7372	1.24889		0.36579	0.09098	-1.04104
0.83196	0.04608	-1.33653		0.4342	0.65728	-0.18225		0.41298	0.34617	-0.46071		0.5028	0.20212	-0.69438		0.14093	2.25771	0.35367
0.43412	0.42236	-0.37432		0.35325	3.36792	0.52736		0.15808	7.38491	0.86835		0.93406	0.03633	-1.43968		0.26882	0.59502	-0.22547
0.33058	1.59354	0.20236		0.34552	1.22429	0.08788		0.12308	60.8139	1.784		0.5255	0.20722	-0.68357		0.32616	0.11424	-0.94219
0.29914	8.08035	0.90743		0.25669	7.04549	0.84791		0.13545	5.34693	0.7281		0.19414	8.34264	0.9213		0.21385	0.16398	-0.78521
0.22137	2.89757	0.46203		0.30342	4.85384	0.68609		0.07766	17.7338	1.2488		0.261	1.29024	0.11067		0.2255	2.56902	0.40977
0.22825	0.82908	-0.0814		0.87677	0.0372	-1.42951		0.17673	16.9518	1.22921		0.33658	1.0291	0.01246		0.84184	0.03456	-1.46144
0.21228	2.92504	0.46613		0.32962	1.86715	0.27118		0.35223	1.99065	0.29899		0.24734	1.37915	0.13961		0.23868	2.48306	0.39499
0.67227	0.15828	-0.80058		0.16832	2.01295	0.30383		0.13763	8.3623	0.92233		0.34696	0.51866	-0.28512		0.14697	2.71991	0.43455
0.81289	0.15462	-0.81073		0.26136	2.42723	0.38511		0.34776	3.31932	0.52105		0.19238	3.61179	0.55772		0.37079	0.25123	-0.59993
0.14428	4.26329	0.62974		0.40707	0.27272	-0.56428		0.15037	1.77064	0.24813		0.19899	2.44085	0.38754		0.39981	0.10928	-0.96145
0.28053	2.12836	0.32804		0.37192	1.50808	0.17843		0.12492	94.6175	1.97597		0.13619	4.29423	0.63289		0.4372	0.04841	-1.31504
0.58138	0.18496	-0.73293		0.32667	0.59883	-0.2227		0.22766	1.06328	0.02665		0.21445	11.9955	1.07902		0.94275	0.02705	-1.56778
0.19069	3.95552	0.5972		0.80672	0.03108	-1.50753		0.48166	0.35328	-0.45188		0.28731	0.31153	-0.5065		0.28842	0.34766	-0.45885
0.78463	0.03	-1.52291		0.8641	0.05782	-1.23789		0.12462	9.35339	0.97097		0.56353	0.10064	-0.99725		0.19804	0.13786	-0.86055
0.83557	0.04181	-1.37875		0.3136	4.08915	0.61163		0.2765	0.36889	-0.4331		0.8378	0.03538	-1.45128		0.22357	1.31677	0.11951
0.28823	3.96709	0.59847		0.23783	2.70135	0.43158		0.11016	9.39159	0.97274		0.19918	6.54698	0.81604		0.1591	1.90477	0.27984
0.22651	4.65239	0.66768		0.42214	0.58452	-0.2332		0.32904	0.20728	-0.68345		0.14731	0.92165	-0.03544		0.84368	0.03645	-1.43828
0.82186	0.03572	-1.4471		0.37272	0.80597	-0.09368		0.73837	0.06558	-1.18322		0.45756	0.54549	-0.26321		0.37873	0.06366	-1.19611
0.4391	0.42531	-0.37129		0.33968	2.83086	0.45192		0.16472	3.29149	0.51739		0.21213	3.09001	0.48996		0.25319	0.71625	-0.14494
0.31174	1.90626	0.28018		0.30044	1.81161	0.25807		0.158	2.28823	0.3595		0.27438	0.71466	-0.1459		0.35182	0.28429	-0.54624
0.51492	0.28749	-0.54137		0.83741	0.04496	-1.34714		0.13409	1.7729	0.24868		0.19746	4.93149	0.69298		0.3045	0.2034	-0.69164
0.25778	2.47071	0.39282		0.85835	0.03453	-1.46177		0.17535	2.79334	0.44612		0.28743	0.32164	-0.49262		0.21772	1.96155	0.2926
0.38106	3.46698	0.53995		0.57099	0.07693	-1.11391		0.35498	0.6114	-0.21367		0.28235	0.79039	-0.10216		0.44053	0.06859	-1.16372
0.84157	0.03388	-1.47		0.35348	2.58506	0.41247		0.17003	3.12169	0.49439		0.64877	0.09561	-1.01952		0.32319	0.44338	-0.35323
0.69703	0.04528	-1.34407		0.49782	0.20796	-0.68201		0.13064	3.56709	0.55231		0.5044	0.26242	-0.58101		0.23488	0.59292	-0.22701
0.20469	6.02805	0.78018		0.86755	0.0293	-1.53316		0.25992	2.87036	0.45794		0.36811	0.42365	-0.37299		0.5186	0.0681	-1.16688
0.29466	1.79132	0.25317		0.37269	1.02639	0.01131		0.09597	25.3651	1.40424		0.29882	1.12178	0.04991		0.19601	2.57805	0.41129
0.83188	0.03104	-1.50815		0.36297	1.14643	0.05935		0.26198	17.8675	1.25206		0.31538	0.30801	-0.51143		0.58299	0.23041	-0.6375
0.3237	0.88015	-0.05544		0.31327	2.17635	0.33773		0.20306	2.4398	0.38735		0.51723	0.11737	-0.93045		0.17963	3.38105	0.52905
0.36715	5.0106	0.69989		0.29549	6.23814	0.79506		0.29878	2.475	0.39358		0.27616	0.48469	-0.31454		0.17245	4.21592	0.62489
0.42855	0.98418	-0.00693		0.28655	5.71891	0.75731		0.15292	9.2651	0.96685		0.36546	0.08894	-1.0509		0.22174	1.63058	0.21234
0.4787	0.17334	-0.76111		0.36206	3.83625	0.58391		0.232	1.66324	0.22096		0.2593	0.284	-0.54668		0.46355	0.20636	-0.68537
0.29674	2.33195	0.36772		0.28731	2.56979	0.4099		0.11593	14.473	1.16056		0.42633	0.10194	-0.99166		0.23894	1.89807	0.27831
0.82143	0.03486	-1.45767		0.87113	0.05972	-1.22386		0.32476	0.19664	-0.70632		0.24257	2.68723	0.4293		0.24444	2.07563	0.31715
0.78823	0.04043	-1.39331		0.29849	5.49811	0.74021		0.81231	0.03368	-1.47269		0.29166	1.54642	0.18933		0.39316	0.44774	-0.34898
0.53473	0.13297	-0.87624		0.31559	3.13619	0.4964		0.36945	0.20433	-0.68966		0.21445	2.58376	0.41225		0.31787	0.94824	-0.02308
0.8404	0.03905	-1.40835		0.2571	8.43414	0.92604		0.27165	0.9333	-0.02998		0.23585	3.11626	0.49363		0.25381	0.42829	-0.36826
0.27085	1.45465	0.16276		0.41633	0.52602	-0.279		0.37764	0.23849	-0.62252		0.32614	1.10144	0.04196		0.23938	0.92486	-0.03392
0.54488	0.10652	-0.97256		0.83536	0.03212	-1.49327		0.19836	2.30513	0.36269		0.23909	1.40227	0.14683		0.20462	1.1723	0.06904
0.25907	12.894	1.11039		0.87816	0.03243	-1.48902		0.38239	1.05023	0.02129		0.17555	2.29695	0.36115		0.20581	2.30617	0.36289
0.68879	0.04908	-1.3091		0.34157	1.95522	0.2912		0.17785	17.2058	1.23568		0.20235	1.44299	0.15926		0.34257	0.15317	-0.81484
0.75388	0.05136	-1.28938		0.61778	0.04255	-1.37107		0.28997	5.88383	0.76966		0.23868	2.34811	0.37072		0.24216	0.89866	-0.04641
0.39119	1.65896	0.21983		0.73922	0.03673	-1.43503		0.24641	0.53773	-0.26943		0.42323	0.20093	-0.69695		0.13902	2.08858	0.31985
0.25004	5.08705	0.70647		0.34435	0.23082	-0.63673		0.46645	0.12057	-0.91876		0.81996	0.0335	-1.47496		0.17231	2.59954	0.4149
0.34888	2.48408	0.39517		0.22548	2.16823	0.33611		0.3517	0.08808	-1.05514		0.80026	0.03518	-1.45373		0.22417	0.90834	-0.04175
0.20901	3.21528	0.50722		0.23437	7.3037	0.86354		0.38139	0.41638	-0.38051		0.3663	0.19076	-0.71951		0.30091	0.3669	-0.43545
0.35289	1.15108	0.06111		0.85837	0.30131	-0.52098		0.18337	2.13853	0.33011		0.61894	0.04872	-1.31227		0.30384	1.20041	0.07933
0.63805	0.12876	-0.89022		0.1916	10.9298	1.03861		0.309	0.72424	-0.14012		0.39014	0.20676	-0.68453		0.22848	0.46915	-0.32869
0.83944	0.03573	-1.44692		0.73419	0.03508	-1.45492		0.37817	0.3938	-0.40472		0.34219	0.13465	-0.8708		0.19241	2.07547	0.31712
0.32429	3.22221	0.50815		0.37372	2.33079	0.3675		0.7208	0.03782	-1.42229		0.17113	3.98019	0.5999		0.17516	3.12163	0.49438
0.29386	6.13404	0.78775		0.83863	0.04014	-1.39647		0.22014	0.60155	-0.22073		0.22363	6.81149	0.83324		0.17391	2.73245	0.43655
0.26132	1.58022	0.19872		0.82638	0.05893	-1.22966		0.48525	1.22634	0.08861		0.26057	1.00415	0.0018		0.25091	0.53399	-0.27247
0.83104	0.04991	-1.30178		0.4665	0.16295	-0.78794		0.2168	0.5423	-0.26576		0.5368	0.05466	-1.26232		0.24671	0.74427	-0.12827
0.45925	0.12006	-0.92059		0.82659	0.04122	-1.38491		0.25836	1.03593	0.01533		0.25522	1.02742	0.01175		0.88976	0.02858	-1.544
0.83699	0.0507	-1.29502		0.41943	1.09133	0.03795		0.41439	0.96594	-0.01505		0.12626	12.2315	1.08748		0.24394	0.42599	-0.3706
0.35138	6.38521	0.80518		0.23896	1.49447	0.17449		0.21967	4.93666	0.69343		0.25383	0.43173	-0.36479		0.12854	2.16733	0.33592
0.27546	6.11412	0.78633		0.6124	0.33939	-0.4693		0.81131	0.03793	-1.42103		0.6831	0.03886	-1.41048		0.21114	1.68426	0.22641
0.28932	5.4278	0.73462		0.59884	0.04588	-1.33835		0.21462	0.74578	-0.12739		0.29755	0.52007	-0.28394		0.16999	6.50398	0.81318
0.77888	0.06685	-1.17489		0.38468	1.29505	0.11229		0.13307	1.71703	0.23478		0.2641	0.77064	-0.11315		0.1081	4.80636	0.68182
0.37262	4.05912	0.60843		0.32139	2.05813	0.31347		0.23364	2.80479	0.4479		0.26881	1.07328	0.03071		0.15231	1.98467	0.29769
0.62092	0.12528	-0.90211		0.68229	0.13867	-0.85802		0.17818	1.12294	0.05036		0.10483	37.8795	1.5784		0.23291	0.32053	-0.49413
0.60552	0.11669	-0.93296		0.74863	0.04567	-1.34038		0.26027	1.53931	0.18733		0.93697	0.03461	-1.46081		0.18341	0.33329	-0.47718
0.29574	0.94772	-0.02332		0.48852	0.1651	-0.78224		0.16356	2.31628	0.36479		0.22958	5.64804	0.7519		0.41203	0.43122	-0.3653
0.33235	2.54147	0.40508		0.24748	3.03676	0.48241		0.21947	1.77832	0.25001		0.17348	8.33987	0.92116		0.4845	0.10337	-0.98559
0.46431	0.63917	-0.19438		0.36794	0.26919	-0.56994		0.12399	26.4724	1.42279		0.40087	0.22184	-0.65397		0.30357	1.20387	0.08058
0.69639	0.04258	-1.37079		0.31435	3.42324	0.53444		0.13577	5.40346	0.73267		0.20236	1.29692	0.11291		0.36943	0.17372	-0.76016
0.81987	0.04204	-1.37635		0.30921	1.63368	0.21317		0.19489	1.04027	0.01715		0.17582	7.57576	0.87943		0.37493	0.10859	-0.96422
0.31332	0.47708	-0.32141		0.25804	1.13571	0.05527		0.61147	0.13425	-0.8721		0.42337	0.19199	-0.71672		0.27618	0.54196	-0.26603
0.32539	4.44673	0.64804		0.6288	0.06281	-1.20194		0.11061	36.7572	1.56534		0.87349	0.03369	-1.47246		0.76261	0.03768	-1.42393
0.67129	0.15892	-0.79883		0.74793	0.03938	-1.4047		0.17238	5.70964	0.75661		0.28149	3.72208	0.57079		0.17277	3.86096	0.5867
0.39739	0.34925	-0.45686		0.42592	0.38722	-0.41205		0.51254	0.08019	-1.09589		0.44255	0.05728	-1.24203		0.19996	1.4743	0.16858
0.82896	0.03173	-1.49859		0.21488	2.03791	0.30918		0.67567	0.03385	-1.47038		0.25532	1.67809	0.22482		0.22387	0.68533	-0.1641
0.27207	0.39116	-0.40765		0.45559	0.35619	-0.44832		0.20392	10.302	1.01292		0.24943	1.89961	0.27866		0.20601	1.58436	0.19985
0.23163	3.2265	0.50873		0.31643	4.70843	0.67288		0.39432	0.10571	-0.97589		0.30374	0.14575	-0.83638		0.94327	0.03951	-1.40332
0.26832	3.51254	0.54562		0.77679	0.03473	-1.45927		0.1185	3.14706	0.49791		0.19751	6.45297	0.80976		0.26912	1.36464	0.13502
0.62584	0.09515	-1.02158		0.7838	0.04091	-1.38818		0.1645	1.35691	0.13255		0.19376	5.18151	0.71446		0.28071	0.40103	-0.39682
0.34838	1.68714	0.22715		0.66604	0.13463	-0.87085		0.28843	0.22881	-0.64052		0.25678	5.63031	0.75053		0.37249	0.13289	-0.87652
0.45484	0.34555	-0.46149		0.77533	0.21963	-0.65832		0.27593	0.94064	-0.02658		0.15823	8.02948	0.90469		0.23707	0.97484	-0.01107
0.39669	0.49091	-0.309		0.25074	1.08102	0.03383		0.19919	2.0228	0.30595		0.17213	6.19112	0.79177		0.14334	1.97213	0.29494
0.40596	0.34376	-0.46374		0.36881	0.78317	-0.10614		0.13237	8.27647	0.91784		0.09667	4.20211	0.62347		0.31992	0.09478	-1.02328
0.40799	0.47846	-0.32015		0.26607	2.96519	0.47205		0.16971	12.447	1.09506		0.31742	0.75126	-0.12421		0.27129	0.27404	-0.56219
0.26975	6.61714	0.82067		0.61432	0.04376	-1.35893		0.25689	0.46807	-0.32969		0.2395	1.57829	0.19819		0.40149	0.1642	-0.78464
0.23295	10.1432	1.00617		0.70334	0.10315	-0.98653		0.20349	32.1641	1.50737		0.26703	1.87788	0.27367		0.18906	1.36331	0.13459
0.25722	6.22484	0.79413		0.35774	0.20943	-0.67897		0.13704	11.6714	1.06712		0.40661	0.7405	-0.13048		0.31002	0.41125	-0.38589
0.31545	3.87554	0.58833		0.63857	0.05213	-1.28293		0.28711	6.14162	0.78828		0.24019	1.85414	0.26814		0.17282	2.65753	0.42448
0.74411	0.03325	-1.47825		0.7378	0.04532	-1.34375		0.19764	4.01891	0.60411		0.35225	0.2366	-0.62599		0.78212	0.03582	-1.44585
0.77107	0.04376	-1.35894		0.32921	1.64638	0.21653		0.24282	0.81082	-0.09108		0.18464	0.60799	-0.2161		0.34478	0.32902	-0.48278
0.38577	1.40001	0.14613		0.26092	1.26642	0.10258		0.16738	3.97277	0.59909		0.37539	1.26192	0.10103		0.27409	0.42272	-0.37395
0.38446	2.55945	0.40815		0.28183	4.7611	0.67771		0.13752	6.77688	0.83103		0.18193	2.84946	0.45476		0.17963	5.92408	0.77262
0.29843	10.6797	1.02856		0.21828	2.21116	0.34462		0.86979	0.03332	-1.47724		0.23743	0.61512	-0.21104		0.22694	1.24867	0.09645
0.84589	0.0502	-1.29929		0.25887	4.50712	0.6539		0.55191	0.05054	-1.29633		0.19449	0.55191	-0.25813		0.16617	2.06903	0.31577
0.65692	0.04676	-1.33011		0.36279	1.47505	0.16881		0.13604	16.0469	1.20539		0.2717	1.99375	0.29967		0.23459	0.85027	-0.07044
0.55166	0.17424	-0.75885		0.87171	0.03879	-1.41132		0.19118	2.37661	0.37596		0.19176	1.94478	0.28887		0.15251	3.24541	0.51127
0.70436	0.06422	-1.19234		0.23621	1.40581	0.14793		0.11937	1.41454	0.15062		0.43337	0.07109	-1.14816		0.16163	1.79795	0.25478
0.43394	0.46692	-0.33076		0.22721	3.60324	0.55669		0.27191	26.6285	1.42535		0.18622	2.82439	0.45093		0.38253	0.2298	-0.63865
0.35096	3.9117	0.59237		0.3682	0.26512	-0.57656		0.41977	0.06499	-1.18712		0.30657	1.65239	0.21811		0.62268	0.07831	-1.10617
0.43572	0.63009	-0.2006		0.2776	1.84502	0.266		0.16095	2.89739	0.46201		0.22802	3.24989	0.51187		0.19642	1.54514	0.18897
0.38117	1.52146	0.18226		0.19296	5.05207	0.70347		0.34038	10.9122	1.03791		0.19307	3.7775	0.57721		0.17162	7.4683	0.87322
0.48249	0.19248	-0.71561		0.71394	0.04052	-1.39235		0.11139	46.4621	1.6671		0.22183	1.85358	0.26801		0.27975	0.24619	-0.60874
0.45068	0.62002	-0.20759		0.30243	0.76146	-0.11835		0.41576	0.06537	-1.18465		0.17787	8.08385	0.90762		0.22992	1.95307	0.29072
0.4417	0.26944	-0.56954		0.22058	4.24323	0.6277		0.17826	8.5204	0.93046		0.32763	0.26204	-0.58163		0.1729	3.40693	0.53236
0.63739	0.08239	-1.08414		0.16995	3.73984	0.57285		0.17182	3.63325	0.5603		0.19968	2.50087	0.39809		0.3014	0.56082	-0.25118
0.78933	0.03305	-1.48088		0.25404	1.90003	0.27876		0.76219	0.0357	-1.44736		0.20481	3.68823	0.56682		0.27176	0.81177	-0.09057
0.29675	1.97532	0.29564		0.3161	5.99404	0.77772		0.07344	53.8668	1.73132		0.2881	0.43604	-0.36047		0.1655	0.57537	-0.24006
0.31279	5.2674	0.7216		0.81117	0.04002	-1.39778		0.15232	4.40314	0.64376		0.26645	0.23781	-0.62377		0.14798	1.25421	0.09837
0.39166	1.2503	0.09701		0.30175	1.83825	0.2644		0.15195	8.5599	0.93247		0.17366	17.0268	1.23113		0.20381	0.83911	-0.07618
0.45474	0.3706	-0.43109		0.53443	0.12435	-0.90537		0.45746	0.06154	-1.21087		0.1333	5.34731	0.72814		0.55881	0.22808	-0.64192
0.64226	0.06411	-1.1931		0.86525	0.03533	-1.45181		0.23418	5.03389	0.7019		0.20345	5.15414	0.71216		0.24831	1.17808	0.07117
0.3964	0.96329	-0.01624		0.77288	0.04552	-1.34179		0.13772	97.8578	1.9906		0.17821	8.22549	0.91516		0.78935	0.03499	-1.45604
0.27303	8.04204	0.90537		0.38211	0.30183	-0.52024		0.79558	0.04357	-1.36079		0.25317	0.71368	-0.1465		0.39193	0.1569	-0.80437
0.80719	0.03246	-1.48863		0.72767	0.0368	-1.4341		0.15973	23.7948	1.37648		0.21295	3.22132	0.50803		0.22664	0.72024	-0.14252
0.42668	0.35805	-0.44605		0.39604	0.70635	-0.15098		0.16606	13.8557	1.14163		0.37037	0.07241	-1.1402		0.49026	0.1508	-0.8216
0.55744	0.15037	-0.82284		0.29494	2.57508	0.41079		0.08094	2.79736	0.44675		0.31727	0.57043	-0.2438		0.35229	0.2974	-0.52666
0.73609	0.04549	-1.34205		0.32206	3.55725	0.55111		0.1444	32.0315	1.50558		0.2741	1.73201	0.23855		0.17768	1.26321	0.10148
0.62617	0.11617	-0.93492		0.32338	0.69197	-0.15991		0.15868	2.60143	0.41521		0.14089	14.4367	1.15947		0.80798	0.03608	-1.44275
0.6478	0.07718	-1.1125		0.87621	0.03396	-1.46904		0.18171	3.59028	0.55513		0.20485	1.97861	0.29636		0.22751	1.06627	0.02787
0.30632	2.78593	0.44497		0.27035	9.35415	0.971		0.3241	0.35411	-0.45086		0.93202	0.03646	-1.43815		0.29676	0.20379	-0.69081
0.37003	2.99242	0.47602		0.35985	1.08577	0.03574		0.32359	4.01318	0.60349		0.56611	0.49881	-0.30206		0.18125	1.54312	0.1884
0.35145	7.72498	0.8879		0.31758	1.6348	0.21346		0.18626	1.9201	0.28332		0.4374	0.56887	-0.24499		0.14404	3.54402	0.5495
0.35022	0.35128	-0.45434		0.26419	1.78838	0.25246		0.17126	4.79731	0.681		0.19016	6.64853	0.82273		0.64763	0.04773	-1.3212
0.84235	0.03217	-1.4926		0.38286	0.51439	-0.2887		0.09416	10.5591	1.02363		0.18234	5.65191	0.7522		0.16997	0.83368	-0.079
0.37325	1.54683	0.18944		0.1977	3.75822	0.57498		0.18452	12.9548	1.11243		0.15913	6.17592	0.7907		0.19754	2.27141	0.35629
0.32887	2.41824	0.3835		0.44003	0.87936	-0.05584		0.34363	0.37904	-0.42132		0.25828	0.27805	-0.55588		0.30599	0.13493	-0.86989
0.84281	0.04314	-1.3651		0.27481	3.7082	0.56916		0.18478	5.80464	0.76378		0.21079	3.7849	0.57805		0.18468	0.74966	-0.12514
0.84485	0.03137	-1.50346		0.26642	6.10146	0.78543		0.51258	0.08397	-1.07587		0.38391	0.60611	-0.21745		0.33666	0.1539	-0.81275
0.84357	0.03868	-1.41247		0.33741	1.75969	0.24544		0.27927	0.22193	-0.65378		0.24485	2.35432	0.37187		0.33401	0.58218	-0.23495
0.3065	4.65797	0.6682		0.86045	0.03957	-1.40264		0.1715	3.44568	0.53727		0.54542	0.11183	-0.95145		0.18447	2.67249	0.42692
0.35218	0.41614	-0.38076		0.29709	1.92239	0.28384		0.47243	0.07032	-1.15291		0.40851	0.63258	-0.19888		0.94168	0.03418	-1.4662
0.55703	1.01087	0.00469		0.25077	2.26496	0.35506		0.2291	2.47245	0.39313		0.31499	0.49007	-0.30975		0.16017	1.63772	0.21424
0.43675	0.52638	-0.2787		0.29684	3.27442	0.51513		0.15206	160.328	2.20501		0.22182	1.60199	0.20466		0.41496	0.15197	-0.81825
0.34822	2.96501	0.47203		0.33159	1.96901	0.29425		0.41364	0.0865	-1.063		0.80071	0.03262	-1.48649		0.20875	2.38117	0.37679
0.70606	0.0394	-1.40446		0.20107	6.31786	0.80057		0.17734	3.83076	0.58329		0.87254	0.03377	-1.47151		0.41933	0.27703	-0.55747
0.41901	0.54984	-0.25976		0.85259	0.03264	-1.48629		0.19001	12.379	1.09269		0.57375	0.05475	-1.26161		0.2419	0.75827	-0.12018
0.47837	0.16614	-0.77952		0.26553	1.81862	0.25974		0.21188	0.41411	-0.38289		0.30264	1.01847	0.00795		0.18753	2.57924	0.41149
0.31496	2.9947	0.47635		0.33862	2.9134	0.4644		0.32248	0.5727	-0.24207		0.42616	0.36449	-0.43831		0.18079	2.46184	0.39126
0.75105	0.04446	-1.35207		0.84216	0.04196	-1.37712		0.14017	24.639	1.39162		0.39096	0.56959	-0.24444		0.14802	10.641	1.02698
0.81365	0.03342	-1.47601		0.25888	4.96501	0.69592		0.13411	5.04036	0.70246		0.56629	0.04216	-1.37508		0.32086	0.25124	-0.59992
0.24581	3.8645	0.58709		0.26428	1.56668	0.19498		0.14101	5.05845	0.70402		0.20419	5.50736	0.74094		0.30238	1.00602	0.0026
0.83787	0.0312	-1.50581		0.5064	0.10425	-0.98194		0.58651	0.04809	-1.31797		0.356	1.24205	0.09414		0.28905	0.81154	-0.09069
0.28905	2.72693	0.43567		0.24186	1.90275	0.27938		0.31708	0.26209	-0.58155		0.59608	0.04609	-1.33635		0.2992	1.53601	0.18639
0.75005	0.09565	-1.01932		0.24204	4.77507	0.67898		0.38073	0.42304	-0.37362		0.18858	5.11646	0.70897		0.4957	0.08586	-1.06623
0.36868	1.13056	0.05329		0.31067	2.22905	0.34812		0.1896	2.86888	0.45771		0.18941	6.49129	0.81233		0.19829	2.11203	0.3247
0.4852	0.19717	-0.70516		0.38894	0.82377	-0.08419		0.12116	1.49619	0.17499		0.206	0.88062	-0.05521		0.4257	0.07447	-1.12801
0.78865	0.03467	-1.46001		0.64078	0.05566	-1.25448		0.34063	0.70148	-0.15398		0.3241	1.00167	0.000722863		0.32939	2.11447	0.3252
0.50109	0.12335	-0.90885		0.30095	1.69242	0.22851		0.23074	3.25999	0.51322		0.41843	0.09422	-1.02586		0.21867	2.8752	0.45867
0.29333	3.8442	0.58481		0.21491	4.64204	0.66671		0.26838	0.48341	-0.31568		0.1905	1.38346	0.14097		0.33721	0.06085	-1.21576
0.35357	1.80405	0.25625		0.60151	0.13931	-0.85603		0.51048	0.04898	-1.31		0.91376	0.03517	-1.45385		0.17989	7.34246	0.86584
0.26127	6.22839	0.79438		0.87658	0.0329	-1.48285		0.22566	0.7013	-0.15409		0.32417	0.43362	-0.36289		0.79197	0.03698	-1.432
0.2943	0.59241	-0.22737		0.47009	0.11205	-0.95059		0.32242	1.05313	0.02248		0.46901	0.09842	-1.00693		0.24594	1.68056	0.22545
0.37804	10.2973	1.01273		0.37757	0.65378	-0.18457		0.14441	5.13131	0.71023		0.26037	1.50652	0.17798		0.21017	1.61701	0.20871
0.43456	0.3501	-0.4558		0.43989	0.62016	-0.20749		0.1251	1.64971	0.21741		0.61948	0.06081	-1.21603		0.26771	0.5588	-0.25274
0.38006	5.22925	0.71844		0.34794	1.34632	0.12915		0.14444	10.6125	1.02582		0.4036	0.14819	-0.82918		0.281	1.36763	0.13597
0.80925	0.95246	-0.02116		0.86054	0.04897	-1.31003		0.19563	1.55019	0.19039		0.29161	0.46755	-0.33018		0.23588	2.20757	0.34391
0.33187	10.7959	1.03326		0.37995	1.17169	0.06881		0.10271	4.44502	0.64787		0.15004	3.8718	0.58791		0.14282	3.02194	0.48029
0.79989	0.03874	-1.4118		0.70624	0.03793	-1.42103		0.1893	2.68535	0.429		0.57293	0.07169	-1.14454		0.22368	0.74189	-0.12966
0.75386	0.03568	-1.44756		0.35332	1.02581	0.01107		0.25241	1.07591	0.03178		0.22924	1.06572	0.02764		0.24027	1.80795	0.25719
0.30169	2.21789	0.34594		0.4088	0.35462	-0.45023		0.18365	19.9595	1.30015		0.27801	1.5034	0.17707		0.24642	1.80248	0.25587
0.84047	0.03289	-1.48293		0.34468	0.13349	-0.87456		0.11031	25.0385	1.39861		0.21241	2.92657	0.46636		0.31937	2.77472	0.44322
0.69048	0.05681	-1.24561		0.83536	0.03633	-1.43975		0.33499	1.09438	0.03917		0.2687	1.93119	0.28583		0.24203	1.09504	0.03943
0.5323	0.08853	-1.05291		0.32897	1.61088	0.20706		0.2315	2.03739	0.30907		0.17077	1.38842	0.14252		0.21588	3.81779	0.58181
0.82873	0.02844	-1.54607		0.36358	0.39945	-0.39854		0.06994	30.1768	1.47967		0.45135	0.14741	-0.83146		0.14904	1.5719	0.19643
0.39825	0.7992	-0.09734		0.34052	3.06697	0.48671		0.17126	5.19463	0.71555		0.15045	3.088	0.48968		0.16113	1.52146	0.18226
0.4078	0.56484	-0.24808		0.3231	1.52135	0.18223		0.47285	0.12032	-0.91968		0.19226	2.01451	0.30417		0.31588	0.91228	-0.03987
0.84487	0.02737	-1.56271		0.28272	3.06374	0.48625		0.5052	0.10668	-0.97191		0.20861	4.0122	0.60338		0.25815	2.01212	0.30365
0.41549	0.50847	-0.29374		0.56875	0.20652	-0.68503		0.21956	8.83472	0.94619		0.18977	3.51295	0.54567		0.24657	0.82394	-0.0841
0.21426	3.42599	0.53479		0.81282	0.03768	-1.42394		0.74119	0.03575	-1.44672		0.18425	3.8041	0.58025		0.39021	1.26282	0.10134
0.81326	0.03736	-1.4276		0.35188	0.06716	-1.17289		0.16717	0.78387	-0.10576		0.27982	0.45462	-0.34235		0.42599	0.2228	-0.65209
0.42009	1.06097	0.0257		0.65668	0.10385	-0.98358		0.32886	1.00037	0.000162717		0.88316	0.03024	-1.51942		0.22351	0.44908	-0.34768
0.81308	0.04285	-1.368		0.27639	0.74303	-0.12899		0.18473	6.31089	0.80009		0.93288	0.04088	-1.38849		0.18305	1.61583	0.20839
0.40891	0.17749	-0.75083		0.33914	2.98973	0.47563		0.15186	40.0749	1.60287		0.17927	6.44524	0.80924		0.09683	2.04412	0.31051
0.33626	4.7149	0.67347		0.35312	1.94528	0.28898		0.61464	0.04419	-1.35471		0.18759	1.77116	0.24826		0.2738	1.27899	0.10687
0.80902	0.03954	-1.40298		0.43338	0.1617	-0.79129		0.56251	0.06611	-1.17976		0.31122	0.45335	-0.34356		0.25593	2.60727	0.41619
0.70104	0.09689	-1.01371		0.35146	1.32532	0.12232		0.20208	3.61696	0.55834		0.54112	0.10151	-0.99347		0.25517	1.94779	0.28954
0.5986	0.11617	-0.9349		0.70035	0.04842	-1.31495		0.76053	0.0342	-1.46593		0.27453	1.89163	0.27684		0.2631	0.36821	-0.4339
0.29172	5.0767	0.70558		0.376	0.53367	-0.27273		0.19032	2.48286	0.39495		0.34446	0.68158	-0.16648		0.25708	1.64307	0.21566
0.46075	0.37131	-0.43027		0.78411	0.03599	-1.44387		0.10612	3.42014	0.53404		0.42218	0.54181	-0.26615		0.20306	0.88845	-0.05137
0.49784	0.08399	-1.07576		0.34157	3.02033	0.48005		0.18333	0.44978	-0.347		0.19308	4.23674	0.62703		0.14445	3.73395	0.57217
0.27042	0.49317	-0.307		0.39372	1.02805	0.01201		0.09607	11.7553	1.07023		0.38007	0.29763	-0.52632		0.27394	0.41563	-0.38129
0.39719	2.52984	0.40309		0.36355	1.32204	0.12124		0.20627	4.36896	0.64038		0.2102	0.64694	-0.18914		0.29264	0.82816	-0.08188
0.63183	0.04955	-1.30493		0.34927	2.86197	0.45667		0.10918	173.387	2.23902		0.16524	3.50483	0.54467		0.46078	0.06694	-1.17432
0.2694	1.40289	0.14702		0.35662	1.45035	0.16147		0.27786	0.62725	-0.20256		0.31927	0.43922	-0.35732		0.21301	0.40676	-0.39066
0.57469	0.05011	-1.3001		0.33297	1.67024	0.22278		0.13481	3.71537	0.57		0.33241	0.77539	-0.11048		0.22331	0.2731	-0.56367
0.4095	0.34446	-0.46286		0.29882	0.53668	-0.27028		0.68863	0.03767	-1.42397		0.38511	0.68826	-0.16225		0.17623	13.2569	1.12244
0.46639	0.4874	-0.31211		0.36633	0.6611	-0.17973		0.1758	3.11704	0.49374		0.27204	1.30808	0.11663		0.25902	0.35533	-0.44937
0.24172	0.65324	-0.18493		0.86159	0.0499	-1.30192		0.1087	25.6242	1.40865		0.43585	0.22308	-0.65154		0.2493	0.72977	-0.13681
0.72733	0.03925	-1.40615		0.56374	0.07793	-1.10831		0.18693	5.75373	0.75995		0.20652	11.4316	1.05811		0.28346	0.762	-0.11804
0.36831	0.60647	-0.21719		0.30623	1.43114	0.15568		0.40723	0.0944	-1.02501		0.32301	0.6093	-0.21517		0.46315	0.09763	-1.01041
0.50528	0.23766	-0.62404		0.2726	3.57236	0.55296		0.115	9.53516	0.97933		0.54353	0.04304	-1.3661		0.15192	3.05164	0.48453
0.31687	3.32277	0.5215		0.57781	0.16095	-0.7933		0.20553	5.71719	0.75718		0.14989	20.2941	1.30737		0.19754	1.57263	0.19663
0.41261	0.79733	-0.09836		0.4164	0.24721	-0.60694		0.20531	4.041	0.60649		0.17106	13.9162	1.14352		0.29404	0.21643	-0.66468
0.28423	3.25884	0.51306		0.78203	0.03337	-1.4767		0.38752	1.74912	0.24282		0.22545	2.74957	0.43927		0.16429	1.33722	0.1262
0.58877	0.04206	-1.37617		0.3	3.22991	0.50919		0.16554	10.4713	1.02		0.21561	1.9452	0.28897		0.24252	0.21912	-0.65931
0.70283	0.03988	-1.39923		0.28017	2.08295	0.31868		0.39987	0.05645	-1.2483		0.17615	23.5311	1.37164		0.4094	0.55825	-0.25317
0.37148	0.77186	-0.11246		0.84529	0.03646	-1.43824		0.25735	2.74754	0.43894		0.18408	3.10462	0.49201		0.30733	0.36486	-0.43788
0.38799	0.98961	-0.00454		0.33768	2.23919	0.35009		0.15485	2.94925	0.46971		0.21749	1.12262	0.05023		0.21097	3.59932	0.55622
0.26144	1.90193	0.2792		0.27911	3.38581	0.52966		0.19008	11.4289	1.05801		0.23132	2.07865	0.31778		0.17869	4.12147	0.61505
0.59108	0.16876	-0.77274		0.82361	0.03624	-1.44087		0.69664	0.04028	-1.39488		0.25022	0.24086	-0.61824		0.21733	2.99578	0.47651
0.41971	1.13336	0.05437		0.45597	0.22198	-0.65368		0.27476	0.30794	-0.51153		0.13426	10.9093	1.0378		0.19674	3.34409	0.52428
0.83866	0.03472	-1.45939		0.35021	1.56851	0.19549		0.139	19.6653	1.2937		0.20597	2.02889	0.30726		0.19306	2.60526	0.41585
0.44347	0.76104	-0.11859		0.21031	0.93096	-0.03107		0.19796	4.58254	0.66111		0.88412	0.03315	-1.47949		0.60935	0.03832	-1.41662
0.23233	1.7425	0.24117		0.34037	0.84458	-0.07336		0.40756	0.40437	-0.39322		0.25629	1.54878	0.18999		0.23957	1.04894	0.02075
0.31478	0.89493	-0.04821		0.33461	3.12773	0.49523		0.17147	34.3124	1.53545		0.15267	3.31596	0.52061		0.20427	0.75816	-0.12024
0.62353	0.05793	-1.23708		0.85051	0.0579	-1.23733		0.14642	3.91673	0.59292		0.17058	2.01217	0.30367		0.44442	0.06638	-1.17799
0.36581	1.2326	0.09082		0.27558	0.52258	-0.28185		0.13672	28.837	1.45995		0.28534	0.88493	-0.05309		0.13328	2.29435	0.36066
0.45725	0.14784	-0.8302		0.43516	0.11421	-0.9423		0.29051	0.38238	-0.41751		0.22417	1.87896	0.27392		0.112	7.79578	0.89186
0.81936	0.03787	-1.42171		0.28733	8.08387	0.90762		0.33181	0.41276	-0.38431		0.24272	1.73699	0.2398		0.30125	0.83119	-0.0803
0.59849	0.04983	-1.30251		0.40924	0.88365	-0.05372		0.16672	1.21967	0.08624		0.35851	0.27447	-0.56151		0.26533	0.41354	-0.38348
0.84144	0.03907	-1.40814		0.832	0.05623	-1.25001		0.19168	12.344	1.09146		0.73993	0.03585	-1.44553		0.18738	5.25952	0.72095
0.77234	0.03193	-1.49586		0.40859	0.79018	-0.10227		0.13495	11.0942	1.0451		0.12714	7.31354	0.86413		0.25584	0.1901	-0.72102
0.34366	1.53862	0.18713		0.87825	0.0608	-1.21611		0.25131	10.0933	1.00403		0.24323	2.6673	0.42607		0.43113	0.07895	-1.10265
0.61744	0.04564	-1.3407		0.714	0.17858	-0.74816		0.19702	2.33395	0.36809		0.29274	1.02539	0.01089		0.37672	0.39668	-0.40156
0.8225	0.02968	-1.52748		0.81702	0.04355	-1.361		0.14665	9.00471	0.95447		0.22216	3.59528	0.55573		0.22333	4.63262	0.66583
0.35293	0.07802	-1.10781		0.47129	0.19058	-0.71992		0.17308	1.36093	0.13384		0.18792	2.97253	0.47313		0.2757	0.49462	-0.30573
0.43914	0.5805	-0.2362		0.4431	2.0019	0.30144		0.20202	2.09224	0.32061		0.18718	12.8125	1.10763		0.2912	0.2346	-0.62966
0.36247	0.27291	-0.56398		0.74779	0.2148	-0.66796		0.14453	8.15921	0.91165		0.19262	1.30429	0.11537		0.31613	0.59291	-0.22701
0.44771	0.58238	-0.2348		0.63022	0.04739	-1.3243		0.22981	12.6443	1.10189		0.26923	0.71762	-0.14411		0.17051	2.43705	0.38686
0.81999	0.21108	-0.67556		0.6615	0.05938	-1.22633		0.13624	7.98946	0.90252		0.3656	0.15139	-0.81989		0.27844	1.72125	0.23584
0.4101	1.58521	0.20009		0.51177	0.05617	-1.25049		0.13178	14.0338	1.14718		0.19758	3.10625	0.49224		0.19664	0.94703	-0.02363
0.84048	0.03142	-1.50284		0.86618	0.04065	-1.39091		0.12448	6.18047	0.79102		0.40717	0.11963	-0.92216		0.22819	0.81818	-0.08715
0.79183	0.17676	-0.75262		0.74009	0.04112	-1.38595		0.17955	4.53139	0.65623		0.33882	1.66138	0.22047		0.44966	0.05235	-1.28105
0.76006	0.03774	-1.42317		0.35006	1.66513	0.22145		0.54174	0.04181	-1.37877		0.21771	2.75572	0.44024		0.53687	0.05962	-1.22459
0.84626	0.03661	-1.43639		0.34989	1.59063	0.20157		0.2	0.53915	-0.26829		0.28584	0.42499	-0.37162		0.38015	0.11169	-0.95198
0.18325	1.24738	0.096		0.33418	6.01541	0.77926		0.0908	5.52747	0.74253		0.07712	61.3873	1.78808		0.43212	0.15067	-0.82197
0.45032	0.11942	-0.92292		0.39964	0.17778	-0.75011		0.07452	49.0111	1.69029		0.20665	1.1155	0.04747		0.38864	0.2916	-0.53521
0.80277	0.03207	-1.49388		0.35534	4.34567	0.63806		0.49789	0.09647	-1.01562		0.32687	0.21086	-0.67601		0.20899	1.62308	0.21034
0.81474	0.07027	-1.15324		0.4759	0.25074	-0.60078		0.14961	120.211	2.07994		0.72948	0.04046	-1.39293		0.93248	0.0326	-1.48677
0.85165	0.28077	-0.55165		0.4148	3.66899	0.56455		0.85573	0.03629	-1.44021		0.67894	0.03955	-1.40287		0.21615	0.80299	-0.09529
0.84831	0.04473	-1.34939		0.67228	0.04194	-1.37737		0.18366	4.37541	0.64102		0.2746	1.63051	0.21232		0.27572	0.52079	-0.28334
0.34805	0.34697	-0.4597		0.54323	0.24594	-0.60917		0.27274	0.7345	-0.13401		0.2968	0.69776	-0.15629		0.12574	2.44056	0.38749
0.44533	0.08973	-1.04708		0.36768	11.5429	1.06231		0.19789	6.73308	0.82821		0.32682	0.45212	-0.34475		0.47757	0.04379	-1.35862
0.6036	0.04336	-1.36288		0.48985	0.3081	-0.51131		0.21354	6.03742	0.78085		0.3146	2.09435	0.32105		0.19075	0.83204	-0.07986
0.27566	1.23081	0.09019		0.42944	0.87453	-0.05823		0.14726	10.3679	1.01569		0.30313	1.97	0.29447		0.29037	0.26316	-0.57979
0.73744	0.04278	-1.36872		0.32674	6.14537	0.78855		0.1611	12.6613	1.10248		0.71772	0.03813	-1.41868		0.36507	0.23239	-0.63377
0.25511	2.29089	0.36		0.82058	0.0384	-1.4157		0.16047	3.03814	0.48261		0.75802	0.03695	-1.43244		0.23807	0.54184	-0.26613
0.43846	0.33685	-0.47257		0.7382	0.04705	-1.32741		0.28061	1.05143	0.02178		0.20499	6.05898	0.7824		0.67377	0.07806	-1.10759
0.3126	0.41896	-0.37783		0.82462	0.05675	-1.246		0.56264	0.04155	-1.38147		0.41092	0.87815	-0.05643		0.23143	1.32526	0.1223
0.85026	0.03497	-1.45634		0.68429	0.08048	-1.09432		0.26298	1.12859	0.05254		0.27905	0.8021	-0.09577		0.18178	4.62363	0.66498
0.61843	0.07061	-1.15112		0.52326	0.08496	-1.07081		0.49826	0.05196	-1.28433		0.18511	3.69098	0.56714		0.2027	7.86459	0.89568
0.27263	0.34313	-0.46454		0.41823	1.32716	0.12292		0.475	0.16456	-0.78367		0.3192	0.46467	-0.33286		0.27412	0.07113	-1.14792
0.84927	0.03144	-1.50248		0.6777	0.04445	-1.35213		0.35151	0.19004	-0.72116		0.71248	0.03784	-1.42199		0.22562	0.68345	-0.1653
0.47989	0.23978	-0.62019		0.7541	0.06265	-1.20306		0.42031	0.31265	-0.50494		0.18156	2.32712	0.36682		0.35936	0.36462	-0.43816
0.36569	0.27999	-0.55286		0.30102	129.405	2.11195		0.16283	6.98482	0.84416		0.26033	0.4815	-0.3174		0.20734	0.85899	-0.06601
0.45703	0.74819	-0.12599		0.79724	0.03621	-1.4412		0.35336	0.1844	-0.73423		0.22682	0.76164	-0.11825		0.24968	0.55813	-0.25326
0.30775	0.38868	-0.41041		0.42294	0.21229	-0.67306		0.14157	8.6361	0.93632		0.16363	6.57874	0.81814		0.26993	0.88244	-0.05432
0.28296	1.60946	0.20668		0.2568	11.6012	1.0645		0.13941	2.57007	0.40995		0.17223	8.7737	0.94318		0.24227	5.24342	0.71961
0.24082	0.2717	-0.56591		0.87237	0.02937	-1.53213		0.15927	0.53563	-0.27114		0.10031	14.7277	1.16814		0.33639	0.54804	-0.26119
0.81964	0.0312	-1.50588		0.30448	1.11693	0.04802		0.22988	0.75188	-0.12385		0.76856	0.03342	-1.47603		0.2535	1.34136	0.12755
0.31694	1.29586	0.11256		0.34531	1.3212	0.12097		0.14538	9.59403	0.982		0.61004	0.04854	-1.31387		0.25826	0.73099	-0.13609
0.53688	0.04504	-1.34644		0.47335	0.13898	-0.85705		0.14871	7.26365	0.86115		0.34635	0.61302	-0.21252		0.15911	0.66125	-0.17963
0.54765	0.33095	-0.48024		0.6318	0.0346	-1.46089		0.20344	478.742	2.6801		0.28093	0.38547	-0.41401		0.43156	0.28249	-0.549
0.42098	1.28527	0.10899		0.39741	0.56907	-0.24483		0.38858	0.23261	-0.63337		0.18044	2.45214	0.38954		0.16864	2.13502	0.3294
0.32578	1.45477	0.16279		0.34261	0.47902	-0.31964		0.92484	0.03126	-1.50499		0.30389	0.68225	-0.16606		0.40285	0.27125	-0.56663
0.82157	0.25201	-0.59858		0.49128	0.12888	-0.88982		0.10869	11.0594	1.04373		0.30314	0.32874	-0.48315		0.94182	0.11024	-0.95767
0.43055	0.43015	-0.36638		0.67971	0.04293	-1.36723		0.17586	24.621	1.39131		0.87123	0.03418	-1.46618		0.18247	3.52919	0.54768
0.84483	0.03109	-1.50731		0.29374	1.7488	0.24274		0.236	2.93368	0.46741		0.12548	1.99927	0.30087		0.19594	3.60602	0.55703
0.42079	0.42167	-0.37502		0.88244	0.03688	-1.43321		0.13097	29.5319	1.47029		0.21249	4.67715	0.66998		0.60734	0.03629	-1.44026
0.43496	0.38813	-0.41103		0.88599	0.04516	-1.34523		0.44994	0.08382	-1.07667		0.13824	2.06257	0.31441		0.27071	0.25314	-0.59664
0.39583	0.33623	-0.47336		0.64399	0.04146	-1.38236		0.13743	6.04103	0.78111		0.19676	3.14779	0.49801		0.18069	2.88431	0.46004
0.40272	0.44095	-0.35562		0.65699	0.03647	-1.43806		0.38724	0.63846	-0.19487		0.28929	0.63115	-0.19987		0.20155	2.4826	0.39491
0.29916	2.22739	0.3478		0.58426	0.05752	-1.24018		0.37522	0.21589	-0.66577		0.21398	3.70938	0.5693		0.25595	2.43647	0.38676
0.39521	1.06224	0.02622		0.35049	1.33887	0.12674		0.28496	0.7295	-0.13698		0.2127	10.6288	1.02648		0.25393	1.6067	0.20594
0.53612	0.04501	-1.34671		0.57607	0.04711	-1.32693		0.14394	6.01078	0.77893		0.08401	19.5893	1.29202		0.29184	0.53113	-0.2748
0.418	0.60752	-0.21644		0.53829	0.13434	-0.87179		0.06123	11.1069	1.04559		0.31084	0.49039	-0.30946		0.18777	3.82977	0.58317
0.41688	0.59418	-0.22608		0.48362	0.07641	-1.11683		0.21286	3.74868	0.57388		0.22537	4.9182	0.69181		0.5073	0.04834	-1.31571
0.25914	0.42448	-0.37214		0.45742	0.68893	-0.16183		0.17219	5.65291	0.75227		0.22874	5.93249	0.77324		0.32603	0.82609	-0.08297
0.47175	0.06658	-1.17663		0.20691	0.55401	-0.25649		0.20461	3.19888	0.505		0.43597	0.13437	-0.87169		0.24423	0.82165	-0.08531
0.28506	0.3657	-0.43687		0.37523	0.57682	-0.23896		0.10658	21.6919	1.3363		0.27289	1.47835	0.16978		0.12316	6.73272	0.82819
0.83084	0.03293	-1.48238		0.39148	0.90017	-0.04568		0.44889	0.13348	-0.8746		0.41118	0.40889	-0.38839		0.23377	2.07077	0.31613
0.2807	0.78861	-0.10314		0.44925	0.23901	-0.62159		0.15113	4.53605	0.65668		0.19849	1.70186	0.23092		0.16827	2.79822	0.44688
0.42139	0.61365	-0.21208		0.4091	0.50084	-0.3003		0.16172	20.8447	1.319		0.17096	4.24494	0.62787		0.16015	1.24009	0.09345
0.34971	0.51606	-0.2873		0.37979	0.7293	-0.13709		0.61158	0.03723	-1.42916		0.10847	16.3982	1.2148		0.31926	0.46136	-0.33596
0.50632	0.07976	-1.09822		0.38703	0.4505	-0.34631		0.29721	0.42243	-0.37425		0.19507	3.10165	0.49159		0.17676	1.39655	0.14506
0.25229	2.26387	0.35485		0.42805	0.50391	-0.29764		0.32092	0.64842	-0.18814		0.582	0.04905	-1.30933		0.15487	3.28748	0.51686
0.51217	0.07765	-1.10988		0.43508	0.20593	-0.68629		0.18808	1.47642	0.16921		0.80543	0.0404	-1.39362		0.19012	3.73468	0.57225
0.41157	0.09883	-1.00509		0.44321	0.09953	-1.00205		0.21177	2.93711	0.46792		0.21282	2.79006	0.44561		0.16771	2.74735	0.43891
0.39126	0.35541	-0.44927		0.86195	0.03824	-1.41745		0.45071	0.70877	-0.14949		0.90947	0.03234	-1.49029		0.31497	0.40272	-0.39499
0.07368	82.6148	1.91706		0.33489	0.71371	-0.14648		0.16104	5.41714	0.73377		0.8788	0.03201	-1.4947		0.1623	8.05729	0.90619
0.82013	0.04032	-1.39451		0.39897	0.49119	-0.30875		0.19296	23.2774	1.36693		0.29577	1.29149	0.11109		0.229	2.43424	0.38636
0.20251	2.49094	0.39636		0.47821	0.2416	-0.61691		0.18467	21.391	1.33023		0.67735	0.03766	-1.42406		0.22475	2.37579	0.37581
0.46225	0.41422	-0.38277		0.45673	0.33618	-0.47343		0.74744	0.03601	-1.44364		0.16373	3.60195	0.55654		0.38644	0.26807	-0.57176
0.44268	0.05307	-1.27512		0.72878	0.04301	-1.3664		0.14756	429.59	2.63305		0.46362	0.06517	-1.18595		0.39782	0.10929	-0.96143
0.11026	29.0467	1.4631		0.21871	1.51286	0.1798		0.59914	0.0665	-1.17717		0.2094	7.69012	0.88593		0.29266	0.74692	-0.12672
0.20216	2.0557	0.31296		0.4336	0.78514	-0.10505		0.20455	1.87927	0.27399		0.20463	3.84751	0.58518		0.49554	0.68586	-0.16376
0.3783	6.13203	0.7876		0.27812	1.387	0.14208		0.23386	5.03004	0.70157		0.17035	1.55182	0.19084		0.15108	0.7449	-0.1279
0.16462	1.60412	0.20524		0.3279	1.14409	0.05846		0.38857	0.12725	-0.89533		0.48907	0.24709	-0.60715		0.23197	1.32169	0.12113
0.21739	3.03599	0.4823		0.43951	0.63422	-0.19776		0.90696	0.02973	-1.52676		0.18736	1.91132	0.28133		0.55243	0.07164	-1.14482
0.1213	30.7418	1.48773		0.48035	0.18013	-0.7444		0.18799	6.54315	0.81579		0.22756	0.67903	-0.16811		0.22999	0.84813	-0.07154
0.37484	0.622	-0.20621		0.42465	0.41687	-0.38		0.2341	9.03204	0.95579		0.21624	2.46373	0.39159		0.27689	0.61256	-0.21285
0.12632	12.9056	1.11078		0.74606	0.03911	-1.40772		0.14628	5.65743	0.75262		0.1479	4.09492	0.61225		0.93618	0.03191	-1.4961
0.35157	0.14806	-0.82957		0.38628	0.89088	-0.05018		0.1874	3.44393	0.53705		0.33384	0.83099	-0.0804		0.22218	1.52294	0.18268
0.14653	17.9784	1.25475		0.42695	0.61766	-0.20925		0.12724	17.6589	1.24696		0.42971	0.7972	-0.09843		0.23186	1.29221	0.11133
0.13527	2.40193	0.38056		0.65979	0.06432	-1.19168		0.27258	0.12797	-0.89291		0.41083	0.82687	-0.08256		0.12399	3.74275	0.57319
0.19634	2.41624	0.38314		0.81627	0.03969	-1.40127		0.20129	5.50497	0.74075		0.52109	0.08287	-1.08158		0.89217	0.03611	-1.4424
0.10722	11.4301	1.05805		0.35682	1.56532	0.1946		0.17761	1.10169	0.04206		0.20986	3.01907	0.47987		0.20767	2.30186	0.36208
0.14251	5.4364	0.73531		0.40982	0.46558	-0.332		0.20814	0.47215	-0.32592		0.25705	1.18011	0.07192		0.24716	1.61516	0.20822
0.23031	2.85302	0.4553		0.50288	0.12035	-0.91954		0.15304	25.912	1.4135		0.1927	3.79729	0.57947		0.49419	0.06218	-1.20633
0.19826	2.22217	0.34678		0.3691	1.99653	0.30028		0.13926	4.54105	0.65716		0.2914	0.78961	-0.10259		0.22034	0.75303	-0.12319
0.14032	8.65211	0.93712		0.40073	0.83135	-0.08022		0.23837	4.17765	0.62093		0.30318	0.47493	-0.32337		0.16973	0.82549	-0.08329
0.42767	0.33617	-0.47344		0.46995	0.15923	-0.79797		0.40045	0.32516	-0.48791		0.23942	1.32818	0.12326		0.19497	6.82508	0.83411
0.14045	14.6427	1.16562		0.52564	0.04706	-1.32734		0.64746	0.03665	-1.43588		0.23865	4.6134	0.66402		0.2405	0.56263	-0.24978
0.32075	3.68884	0.56689		0.35187	0.42271	-0.37395		0.20441	0.66435	-0.17761		0.23304	4.37847	0.64132		0.28114	0.42968	-0.36685
0.55897	0.08369	-1.07734		0.33455	1.53234	0.18536		0.17076	1.18081	0.07218		0.24173	0.30629	-0.51387		0.36222	0.21524	-0.66708
0.09072	23.4704	1.37052		0.32388	0.37561	-0.42526		0.17744	4.73987	0.67577		0.39543	0.7242	-0.14014		0.15737	2.06872	0.3157
0.0705	12.5855	1.09987		0.46681	0.1403	-0.85295		0.12535	2.24948	0.35208		0.20813	5.16352	0.71295		0.40307	0.4538	-0.34314
0.13981	21.0918	1.32411		0.362	0.75754	-0.1206		0.12794	4.51735	0.65488		0.19622	6.61089	0.82026		0.21114	2.22539	0.34741
0.36284	1.56024	0.19319		0.33604	1.13313	0.05428		0.20364	3.45934	0.53899		0.21137	1.59835	0.20367		0.20591	5.06229	0.70435
0.32174	1.31125	0.11769		0.44225	0.53822	-0.26904		0.16957	4.07308	0.60992		0.25924	1.23073	0.09016		0.24534	7.4398	0.87156
0.54131	0.09215	-1.03549		0.40124	0.38139	-0.41863		0.38001	0.39909	-0.39893		0.45444	6.25401	0.79616		0.56661	0.04303	-1.36623
0.13142	9.69035	0.98634		0.40568	0.5426	-0.26552		0.41533	0.09945	-1.0024		0.38193	0.30354	-0.51778		0.31147	0.16363	-0.78613
0.25873	2.1507	0.33258		0.65455	0.08087	-1.0922		0.18421	15.8732	1.20066		0.20872	19.2408	1.28422		0.76587	0.04224	-1.37423
0.24578	2.23569	0.34941		0.87399	0.03136	-1.50359		0.28236	0.34903	-0.45713		0.3894	0.51844	-0.28531		0.23654	0.46413	-0.33337
0.80347	0.03646	-1.43813		0.8807	0.03163	-1.4999		0.09733	2.01478	0.30423		0.18278	3.89006	0.58996		0.1823	1.27822	0.10661
0.15558	4.13894	0.61689		0.68006	0.04867	-1.31274		0.1751	5.9269	0.77283		0.24526	0.68107	-0.16681		0.62072	0.04395	-1.35699
0.18246	2.11481	0.32527		0.47944	0.48721	-0.31228		0.43289	0.0899	-1.04625		0.71845	0.04255	-1.37112		0.29523	0.74358	-0.12867
0.11182	31.1154	1.49298		0.88172	0.04152	-1.38173		0.13305	2.781	0.4442		0.27431	0.33219	-0.47861		0.42218	0.14403	-0.84154
0.17968	4.51052	0.65423		0.39337	0.88028	-0.05538		0.47658	0.10373	-0.98409		0.37121	1.11551	0.04747		0.52472	0.53309	-0.2732
0.26093	2.80763	0.44834		0.23899	0.4766	-0.32184		0.35751	1.05417	0.02291		0.20192	4.22399	0.62572		0.3627	0.19518	-0.70958
0.3684	4.13127	0.61608		0.41785	1.38562	0.14165		0.12247	10.8372	1.03492		0.27209	0.32325	-0.49046		0.41982	0.21259	-0.67245
0.2811	3.31626	0.52065		0.72899	0.03408	-1.46752		0.18717	11.3315	1.05429		0.16803	1.26864	0.10334		0.11945	3.30334	0.51895
0.20244	2.86734	0.45748		0.3818	0.29568	-0.52917		0.2577	1.85404	0.26812		0.46106	0.05871	-1.23132		0.69742	0.03747	-1.42629
0.07827	1.12486	0.0511		0.44345	0.26221	-0.58135		0.1447	5.22853	0.71838		0.24632	0.81058	-0.09121		0.24812	0.29137	-0.53556
0.17471	2.4477	0.38876		0.82304	0.04087	-1.38863		0.13663	4.20169	0.62342		0.92851	0.03959	-1.40239		0.17161	6.79289	0.83205
0.14087	7.29476	0.86301		0.43853	0.56379	-0.24888		0.18313	1.99854	0.30071		0.43821	0.65815	-0.18168		0.2644	0.29725	-0.52688
0.15164	4.37125	0.64061		0.26149	0.34186	-0.46615		0.52213	0.19057	-0.71995		0.77667	0.03574	-1.4469		0.17599	2.75935	0.44081
0.2738	0.1419	-0.84802		0.70401	0.06035	-1.21929		0.22076	0.70114	-0.1542		0.13882	19.9275	1.29945		0.10034	1.90804	0.28059
0.87705	0.04159	-1.38104		0.87576	0.03332	-1.47733		0.20572	2.24477	0.35117		0.20391	1.40361	0.14725		0.18012	3.20232	0.50546
0.09491	11.9398	1.077		0.57673	0.06637	-1.17803		0.12126	5.69	0.75511		0.42244	0.49631	-0.30424		0.56758	0.0448	-1.34876
0.42431	1.42094	0.15258		0.39277	0.74654	-0.12695		0.31605	1.30828	0.1167		0.45986	0.16264	-0.78877		0.22057	3.44402	0.53707
0.12486	15.5572	1.19193		0.39075	0.1096	-0.96018		0.38688	1.17995	0.07186		0.12089	6.65081	0.82287		0.35194	0.4885	-0.31113
0.1264	2.81969	0.4502		0.37127	0.08235	-1.08432		0.0999	0.92336	-0.03463		0.12485	1.97338	0.29521		0.16597	2.14508	0.33144
0.50715	0.05283	-1.27708		0.32834	2.20735	0.34387		0.22364	2.19964	0.34235		0.21087	7.52937	0.87676		0.28239	1.27056	0.104
0.15128	27.8191	1.44434		0.33514	1.23626	0.09211		0.64605	0.04272	-1.36942		0.17049	3.83151	0.58337		0.30709	0.0959	-1.01817
0.29333	1.92709	0.2849		0.88185	0.0411	-1.38613		0.16518	5.08165	0.70601		0.20569	5.66615	0.75329		0.21603	2.9094	0.4638
0.34443	0.37371	-0.42746		0.35308	0.22281	-0.65206		0.07599	8.58242	0.93361		0.29596	1.23996	0.09341		0.28704	0.41312	-0.38393
0.11952	19.9914	1.30084		0.82397	0.03707	-1.43095		0.14655	13.8103	1.1402		0.18017	9.19808	0.9637		0.11643	1.39927	0.1459
0.44865	0.07084	-1.14973		0.22633	0.70758	-0.15022		0.0942	23.858	1.37763		0.76348	0.0331	-1.48011		0.22535	1.26058	0.10057
0.13045	16.6268	1.22081		0.42503	0.39046	-0.40843		0.19599	0.98408	-0.00697		0.46713	0.12504	-0.90294		0.54307	0.11116	-0.95405
0.23802	2.53615	0.40418		0.837	0.03597	-1.44408		0.21781	6.27197	0.7974		0.3827	1.21727	0.08539		0.15239	3.62015	0.55873
0.60122	0.04758	-1.32261		0.41429	0.16102	-0.79311		0.13571	9.39591	0.97294		0.25243	2.68119	0.42833		0.88491	0.03507	-1.45513
0.0994	3.1523	0.49863		0.71872	0.03654	-1.43721		0.26311	0.97853	-0.00943		0.30767	1.6274	0.2115		0.36699	0.17325	-0.76133
0.09486	10.8504	1.03544		0.44282	0.4392	-0.35734		0.13848	95.6276	1.98058		0.18538	6.73302	0.82821		0.19597	3.95924	0.59761
0.2897	0.80833	-0.09241		0.40666	0.30926	-0.50968		0.45808	0.65519	-0.18364		0.22193	2.6604	0.42495		0.34837	0.39321	-0.40537
0.20961	5.01011	0.69985		0.40401	0.84432	-0.07349		0.1064	16.0807	1.20631		0.13355	3.69826	0.568		0.2249	0.57513	-0.24024
0.13348	9.46994	0.97635		0.48399	0.2744	-0.56161		0.13437	19.8241	1.29719		0.93499	0.03656	-1.43694		0.26336	0.63449	-0.19758
0.12995	13.4808	1.12971		0.28882	2.70029	0.43141		0.15447	36.7919	1.56575		0.47799	0.30159	-0.52058		0.20934	1.99033	0.29893
0.49544	0.0863	-1.06398		0.37097	0.33673	-0.47272		0.92533	0.02759	-1.55928		0.20378	5.54486	0.74389		0.21825	0.08902	-1.0505
0.15299	18.3357	1.2633		0.8822	0.03472	-1.45946		0.39746	0.19867	-0.70186		0.16397	11.1179	1.04602		0.15121	2.29412	0.36062
0.36242	0.72414	-0.14018		0.88402	0.03472	-1.45947		0.50503	0.08754	-1.05781		0.74666	0.11572	-0.93661		0.26766	0.92736	-0.03275
0.18245	1.01601	0.0069		0.37587	1.49939	0.17591		0.13066	1.95388	0.2909		0.17246	2.63504	0.42079		0.67524	0.03921	-1.40657
0.3464	1.06234	0.02626		0.30082	0.48536	-0.31394		0.25894	1.17153	0.06875		0.19733	2.94264	0.46874		0.21538	2.67007	0.42652
0.39478	0.95275	-0.02102		0.26548	1.18023	0.07197		0.5288	0.0756	-1.12146		0.31111	0.91108	-0.04044		0.1942	1.12902	0.0527
0.1232	17.8224	1.25097		0.52378	0.05057	-1.29614		0.17211	32.3768	1.51023		0.76377	0.03667	-1.43564		0.19466	3.95152	0.59676
0.14046	7.1919	0.85684		0.36205	0.48453	-0.31468		0.22583	3.99509	0.60153		0.22407	0.82292	-0.08464		0.29039	0.71085	-0.14822
0.13231	4.54833	0.65785		0.67947	0.0776	-1.11012		0.24841	0.49097	-0.30895		0.53658	0.49398	-0.30629		0.17614	0.89237	-0.04945
0.14666	2.13384	0.32916		0.26566	1.42025	0.15237		0.30594	0.55371	-0.25672		0.24602	0.84299	-0.07418		0.2996	0.58419	-0.23345
0.50907	0.10562	-0.97625		0.3197	1.26494	0.10207		0.11505	8.60867	0.93494		0.55967	0.06822	-1.1661		0.54325	0.05257	-1.27928
0.1265	2.05604	0.31303		0.19882	1.46269	0.16515		0.41762	0.25521	-0.59311		0.14409	3.75952	0.57513		0.93426	0.03456	-1.46137
0.12487	14.7409	1.16852		0.36455	1.02807	0.01202		0.32922	0.16973	-0.77024		0.18576	6.3495	0.80274		0.38802	0.11003	-0.95849
0.35637	0.27362	-0.56285		0.41896	0.19978	-0.69946		0.11076	19.654	1.29345		0.12799	1.7431	0.24132		0.28129	0.84538	-0.07295
0.20517	6.85526	0.83602		0.4237	0.59364	-0.22648		0.27805	17.0748	1.23236		0.36198	0.13518	-0.8691		0.13468	1.19443	0.07716
0.23612	0.35887	-0.44507		0.47483	0.71969	-0.14285		0.42326	0.1778	-0.75008		0.21281	2.18552	0.33956		0.2	1.13375	0.05452
0.27776	3.08888	0.4898		0.4317	0.7159	-0.14515		0.31644	0.44685	-0.34984		0.27029	1.15606	0.06298		0.18276	1.16382	0.06588
0.29066	0.94807	-0.02316		0.86571	0.03316	-1.47939		0.12806	123.693	2.09234		0.15989	3.59399	0.55558		0.20495	2.44801	0.38881
0.13273	33.3501	1.5231		0.37915	0.72896	-0.13729		0.4083	0.34987	-0.4561		0.28226	0.8364	-0.07759		0.18288	1.93781	0.28731
0.26772	5.0936	0.70702		0.80935	0.035	-1.45592		0.17556	36.5675	1.5631		0.24793	3.82118	0.5822		0.80177	0.03808	-1.41936
0.23957	6.9918	0.84459		0.83601	0.03523	-1.45305		0.15964	13.78	1.13925		0.17029	2.32718	0.36683		0.56411	0.04894	-1.3103
0.27657	3.12196	0.49443		0.83565	0.03182	-1.49732		0.16779	46.4001	1.66652		0.19275	6.05275	0.78195		0.35716	0.17781	-0.75005
0.12547	6.73186	0.82814		0.6544	0.0514	-1.28906		0.17598	4.69087	0.67125		0.38013	0.29455	-0.53084		0.3083	0.07888	-1.10302
0.34495	0.44203	-0.35455		0.24475	0.40261	-0.39511		0.17854	4.51291	0.65446		0.19684	1.74713	0.24233		0.56444	0.04379	-1.35865
0.27148	3.52025	0.54657		0.36884	1.41577	0.15099		0.31015	2.16502	0.33546		0.23031	1.6623	0.22071		0.24762	1.08578	0.03574
0.10803	72.6606	1.8613		0.42128	0.52107	-0.2831		0.80548	0.03346	-1.47553		0.11772	11.964	1.07788		0.24165	0.27549	-0.55989
0.24237	2.09174	0.32051		0.78372	0.04944	-1.30593		0.18671	8.61988	0.9355		0.45178	0.11596	-0.93567		0.30072	0.70674	-0.15074
0.40128	0.32514	-0.48793		0.50134	0.19115	-0.71864		0.20244	2.1913	0.3407		0.13879	2.49777	0.39755		0.26153	0.14706	-0.83251
0.24165	1.75287	0.24375		0.66131	0.11603	-0.93543		0.40676	5.15015	0.71182		0.18054	4.0883	0.61154		0.38791	0.38359	-0.41613
0.06731	7.30241	0.86347		0.39817	0.3762	-0.42458		0.13824	11.8787	1.07477		0.52629	0.05122	-1.29059		0.44453	0.05263	-1.27877
0.33063	0.63687	-0.19595		0.34706	1.11526	0.04738		0.10329	38.9291	1.59027		0.19115	1.94623	0.2892		0.41189	0.23314	-0.63239
0.12452	9.81883	0.99206		0.50945	0.07519	-1.12383		0.20221	8.16246	0.91182		0.11547	17.7564	1.24936		0.25885	0.62152	-0.20655
0.59921	0.04366	-1.35995		0.11519	17.7854	1.25006		0.39898	0.06098	-1.21483		0.28418	1.47426	0.16857		0.26862	3.15142	0.49851
0.09728	16.1088	1.20706		0.13952	13.9192	1.14362		0.17592	0.1947	-0.71065		0.37992	0.24812	-0.60533		0.36416	0.26145	-0.58261
0.36675	0.3222	-0.49187		0.15729	20.9754	1.32171		0.18622	22.6166	1.35443		0.37436	1.77188	0.24843		0.40583	0.78992	-0.10242
0.38327	0.12772	-0.89375		0.27721	3.24707	0.51149		0.14185	71.1823	1.85237		0.19321	3.58782	0.55483		0.23862	0.91097	-0.0405
0.68141	0.03781	-1.42239		0.13457	3.71521	0.56998		0.16518	52.0545	1.71646		0.21807	5.16556	0.71312		0.31329	0.46508	-0.33248
0.27986	10.9319	1.03869		0.15726	3.79867	0.57963		0.13532	5.01412	0.70019		0.23342	1.46339	0.16536		0.12494	3.61936	0.55863
0.27925	0.57231	-0.24237		0.12104	3.55079	0.55033		0.15963	4.00898	0.60303		0.32664	2.47742	0.394		0.20551	3.06348	0.48621
0.2635	2.67507	0.42734		0.27625	3.68847	0.56685		0.18111	37.4459	1.5734		0.22934	2.88928	0.46079		0.36833	0.63349	-0.19826
0.21647	19.5956	1.29216		0.14432	5.10553	0.70804		0.55828	0.04771	-1.32141		0.40419	0.80855	-0.0923		0.60621	0.0467	-1.33066
0.40881	0.09028	-1.04439		0.10242	32.2033	1.5079		0.37491	1.40416	0.14742		0.16057	3.52107	0.54667		0.19976	0.21061	-0.67651
0.08044	57.6728	1.76097		0.18268	13.536	1.13149		0.25372	2.43981	0.38736		0.54316	0.38849	-0.41061		0.38105	0.17333	-0.76112
0.11264	9.74022	0.98857		0.11258	15.3251	1.1854		0.19611	3.7384	0.57269		0.20451	1.9485	0.2897		0.24889	0.33039	-0.48097
0.13347	19.0053	1.27887		0.22168	1.62667	0.2113		0.40844	0.16521	-0.78196		0.13999	1.78311	0.25118		0.23719	4.67974	0.67022
0.17444	14.2364	1.1534		0.35621	1.01817	0.00782		0.16578	6.20966	0.79307		0.75701	0.03551	-1.44961		0.29718	0.92537	-0.03369
0.30303	3.49967	0.54403		0.15221	5.53629	0.74322		0.11029	52.7314	1.72207		0.22232	1.05619	0.02374		0.17312	0.95283	-0.02098
0.29992	0.98054	-0.00853		0.10456	38.7432	1.5882		0.16122	10.8426	1.03513		0.24931	1.30351	0.11512		0.22388	1.63881	0.21453
0.1195	55.1186	1.7413		0.1634	5.85325	0.7674		0.17493	53.5523	1.72878		0.31651	0.17372	-0.76014		0.30568	0.09175	-1.03739
0.17048	3.2625	0.51355		0.23205	29.4783	1.4695		0.4339	0.05886	-1.23021		0.45716	0.06862	-1.16352		0.22521	1.22309	0.08746
0.83878	0.03823	-1.41756		0.33097	0.19373	-0.7128		0.13509	3.28974	0.51716		0.74505	0.03937	-1.40481		0.27336	2.65747	0.42447
0.09437	11.3086	1.05341		0.0966	11.7734	1.0709		0.14145	2.2826	0.35843		0.86503	0.03606	-1.44291		0.15282	4.35755	0.63924
0.07084	35.5674	1.55105		0.16316	7.28066	0.86217		0.11635	3.60996	0.5575		0.38502	0.07877	-1.10366		0.80192	0.03468	-1.45994
0.10554	13.4127	1.12751		0.13343	7.39185	0.86875		0.55378	0.04956	-1.30483		0.1402	4.61153	0.66384		0.20639	0.78787	-0.10355
0.11845	16.947	1.22909		0.26476	1.4721	0.16794		0.28297	1.03088	0.01321		0.23796	1.39453	0.14443		0.38144	0.39298	-0.40563
0.31142	1.23941	0.09321		0.11987	4.47655	0.65094		0.49982	0.04724	-1.32572		0.43791	0.41255	-0.38453		0.27364	0.91425	-0.03893
0.15537	6.45004	0.80956		0.69052	0.05124	-1.29041		0.21389	1.49837	0.17562		0.31553	1.67129	0.22305		0.20518	6.76939	0.83055
0.28401	1.39773	0.14542		0.19329	25.1125	1.39989		0.79507	0.04447	-1.35197		0.63241	0.08901	-1.05056		0.30661	0.4748	-0.32349
0.11924	2.53753	0.40441		0.31273	0.7305	-0.13638		0.18291	13.8567	1.14166		0.92939	0.04605	-1.33675		0.37285	0.18992	-0.72143
0.13415	35.4831	1.55002		0.12323	7.13748	0.85354		0.17491	3.06249	0.48607		0.60913	0.10452	-0.9808		0.16878	3.0061	0.478
0.22389	42.9442	1.6329		0.1195	10.3537	1.0151		0.1791	7.68057	0.88539		0.15491	16.657	1.2216		0.51645	0.05246	-1.28016
0.29721	5.28907	0.72338		0.23186	5.27978	0.72262		0.1716	1.91484	0.28213		0.36109	0.28583	-0.5439		0.41244	0.08784	-1.0563
0.24728	2.98669	0.47519		0.25602	2.94959	0.46976		0.16244	1.60532	0.20556		0.55156	0.06865	-1.16335		0.39518	0.22594	-0.64601
0.11214	17.0437	1.23157		0.42876	0.56085	-0.25116		0.13665	25.7731	1.41117		0.56728	0.03939	-1.40464		0.32612	0.23696	-0.62533
0.17174	0.99788	-0.000920559		0.24912	0.35594	-0.44863		0.36924	0.05905	-1.22876		0.8246	0.03448	-1.46244		0.25532	1.45631	0.16325
0.13823	5.14804	0.71164		0.45301	0.20646	-0.68516		0.37493	0.37222	-0.4292		0.39744	0.41024	-0.38697		0.31017	0.59065	-0.22867
0.07821	71.1893	1.85241		0.13996	10.0233	1.00101		0.08436	32.0005	1.50516		0.17299	4.77015	0.67853		0.3933	0.33477	-0.47525
0.09659	19.4647	1.28925		0.35815	14.4243	1.15909		0.16055	14.1363	1.15034		0.92984	0.03136	-1.50357		0.19559	2.18166	0.33879
0.85012	0.03639	-1.43898		0.16202	8.41441	0.92502		0.14409	25.4646	1.40594		0.22089	1.69188	0.22837		0.28815	0.44848	-0.34825
0.33165	5.32308	0.72616		0.77176	0.03544	-1.4505		0.62642	0.0506	-1.29581		0.25075	1.51721	0.18104		0.19425	4.88227	0.68862
0.20616	2.86894	0.45772		0.33175	0.68268	-0.16579		0.20201	3.86977	0.58768		0.22746	7.97533	0.90175		0.20465	1.72618	0.23709
0.30521	1.45736	0.16357		0.21274	3.39217	0.53048		0.23084	0.66163	-0.17939		0.29295	0.29321	-0.53283		0.33652	0.37094	-0.4307
0.21149	22.4689	1.35158		0.46543	0.06259	-1.20349		0.15669	0.53706	-0.26997		0.33041	0.45114	-0.34568		0.27382	0.29276	-0.53348
0.11652	15.2504	1.18328		0.17427	3.83583	0.58386		0.14859	11.1292	1.04646		0.37045	0.41597	-0.38094		0.3771	0.80934	-0.09187
0.61479	0.04631	-1.33434		0.14204	14.9267	1.17396		0.90512	0.03374	-1.47191		0.18663	0.63569	-0.19675		0.28225	0.866	-0.06248
0.17674	23.3961	1.36914		0.10071	16.7899	1.22505		0.17738	16.7901	1.22505		0.20908	2.39671	0.37962		0.23022	4.33707	0.6372
0.21328	7.46837	0.87323		0.25712	0.1568	-0.80466		0.25126	1.05421	0.02293		0.24246	0.83816	-0.07668		0.21459	2.03717	0.30903
0.17731	7.55665	0.87833		0.13517	13.0909	1.11697		0.14455	5.39732	0.73218		0.43311	0.16752	-0.77594		0.13515	5.20932	0.71678
0.14155	30.1782	1.47969		0.26744	0.97071	-0.01291		0.17885	2.9311	0.46703		0.20792	1.31117	0.11766		0.20653	1.39794	0.14549
0.13663	4.69554	0.67169		0.44989	0.70314	-0.15296		0.39878	0.6843	-0.16475		0.15545	7.9319	0.89938		0.30091	1.29838	0.1134
0.20211	1.44064	0.15856		0.19434	1.16083	0.06477		0.23018	0.66442	-0.17756		0.31461	0.65684	-0.18254		0.28925	0.69882	-0.15564
0.14268	0.89957	-0.04597		0.60826	0.28127	-0.55087		0.16804	23.5262	1.37155		0.30711	0.38602	-0.41338		0.40314	0.19494	-0.7101
0.35532	9.78651	0.99063		0.24	2.75334	0.43986		0.16192	1.45301	0.16227		0.39711	0.36194	-0.44137		0.92473	0.03162	-1.5
0.16401	29.0459	1.46309		0.45987	0.09313	-1.03089		0.3104	2.8825	0.45977		0.23186	3.17226	0.50137		0.30239	0.66709	-0.17582
0.15786	3.03266	0.48182		0.2124	82.7883	1.91797		0.2084	1.1584	0.06386		0.34055	0.11413	-0.9426		0.26342	1.0257	0.01102
0.10325	11.3087	1.05341		0.36664	0.33651	-0.473		0.19112	20.4452	1.31059		0.3181	0.39799	-0.40013		0.15792	4.85156	0.68588
0.07584	31.7812	1.50217		0.13992	16.9729	1.22976		0.16678	25.7292	1.41043		0.24544	5.63756	0.75109		0.16139	4.34302	0.63779
0.1964	1.76025	0.24557		0.20522	1.21178	0.08342		0.48993	0.14799	-0.82976		0.30853	0.16194	-0.79066		0.36159	0.35643	-0.44803
0.29406	14.1049	1.14937		0.79788	0.04081	-1.3892		0.26742	3.15759	0.49936		0.49621	0.33597	-0.4737		0.21135	2.25183	0.35254
0.31103	1.71933	0.23536		0.30177	0.51947	-0.28444		0.26226	6.20717	0.79289		0.15719	13.4439	1.12853		0.40732	0.2862	-0.54333
0.13355	9.49028	0.97728		0.18442	5.06141	0.70427		0.16121	4.27227	0.63066		0.39545	0.24201	-0.61617		0.27511	0.51679	-0.28669
0.13054	41.8685	1.62189		0.17872	3.18825	0.50355		0.22209	0.3468	-0.45992		0.29785	0.78939	-0.10271		0.64877	0.06428	-1.19191
0.11923	2.99009	0.47568		0.4848	0.06299	-1.20072		0.226	2.28473	0.35883		0.72708	0.03567	-1.44766		0.29075	0.32564	-0.48726
0.30377	2.63772	0.42123		0.45579	0.08653	-1.06285		0.7139	0.03676	-1.43468		0.47541	0.39276	-0.40587		0.20747	0.8538	-0.06864
0.27388	1.9706	0.2946		0.13684	17.0869	1.23266		0.1102	22.3868	1.34999		0.54742	0.07961	-1.09902		0.39825	0.62867	-0.20158
0.13149	3.48146	0.54176		0.22065	40.2021	1.60425		0.12012	5.36316	0.72942		0.21727	2.42136	0.38406		0.92258	0.03277	-1.48455
0.15227	2.40859	0.38176		0.20771	1.55662	0.19218		0.40685	0.178	-0.74958		0.46723	0.44072	-0.35584		0.26043	1.08226	0.03433
0.16086	25.391	1.40468		0.11046	13.669	1.13574		0.28933	2.5116	0.39995		0.20998	3.61543	0.55816		0.51261	0.05091	-1.29316
0.16589	2.52966	0.40306		0.14324	29.8029	1.47426		0.14626	15.2036	1.18195		0.11008	9.86322	0.99402		0.24687	0.95147	-0.0216
0.09028	14.0608	1.14801		0.34899	0.41329	-0.38375		0.11861	7.60928	0.88134		0.29346	2.24292	0.35081		0.21133	0.93845	-0.02759
0.1443	6.31266	0.80021		0.14185	10.8535	1.03557		0.39834	0.18034	-0.74391		0.09511	6.51344	0.81381		0.1897	3.95793	0.59747
0.24341	3.19092	0.50392		0.3002	2.43977	0.38735		0.37245	0.2462	-0.60871		0.24269	0.90945	-0.04122		0.33943	0.47504	-0.32327
0.24876	1.86659	0.27105		0.1149	11.2454	1.05097		0.18832	19.3918	1.28762		0.34127	0.86574	-0.06261		0.30056	0.37409	-0.42703
0.3134	0.33448	-0.47564		0.14463	2.8416	0.45356		0.16957	34.083	1.53254		0.28507	2.09128	0.32041		0.73322	0.03651	-1.43758
0.14234	8.6281	0.93592		0.34572	0.6663	-0.17633		0.16872	3.40262	0.53181		0.25497	2.0207	0.3055		0.349	0.32468	-0.48854
0.29789	2.45256	0.38962		0.13358	2.13874	0.33016		0.79438	0.03631	-1.43993		0.17187	4.06424	0.60898		0.22242	5.14776	0.71162
0.25348	5.62606	0.7502		0.14526	6.47587	0.8113		0.23859	0.35957	-0.44422		0.28968	0.81659	-0.088		0.29536	0.21936	-0.65885
0.07685	39.5107	1.59671		0.25108	2.77066	0.44258		0.18035	12.1564	1.0848		0.22403	2.67925	0.42801		0.22228	3.64667	0.5619
0.2103	0.47021	-0.3277		0.12545	11.7272	1.06919		0.22607	1.17916	0.07157		0.09986	2.23914	0.35008		0.31335	0.61683	-0.20984
0.10822	19.6161	1.29261		0.2871	0.45357	-0.34335		0.45438	0.12862	-0.89069		0.1635	1.04335	0.01843		0.38671	0.0903	-1.04432
0.17646	12.2197	1.08706		0.18506	8.36033	0.92222		0.34821	0.16293	-0.78801		0.19158	4.45837	0.64918		0.22552	0.59316	-0.22683
0.23202	14.1437	1.15056		0.21806	8.15284	0.91131		0.25817	1.48213	0.17089		0.33484	0.70766	-0.15017		0.23008	0.751	-0.12436
0.11213	25.7492	1.41076		0.11147	1.15301	0.06183		0.31771	0.10741	-0.96896		0.1962	0.83375	-0.07897		0.20904	1.91688	0.2826
0.10156	14.1608	1.15109		0.1327	1.07314	0.03066		0.21221	0.44312	-0.35348		0.21286	5.42192	0.73415		0.1237	2.49056	0.3963
0.34225	0.48358	-0.31553		0.14869	14.2879	1.15497		0.16229	2.73126	0.43636		0.40385	0.09448	-1.02465		0.26836	1.16739	0.06722
0.29146	7.38508	0.86836		0.165	27.1533	1.43382		0.92486	0.04465	-1.35013		0.2388	0.50527	-0.29648		0.28342	0.35069	-0.45508
0.33035	0.48319	-0.31589		0.31373	4.51086	0.65426		0.1619	9.48771	0.97716		0.16412	1.30491	0.11558		0.23743	1.3226	0.12143
0.13345	29.303	1.46691		0.4078	0.17025	-0.76892		0.16136	14.1482	1.1507		0.30755	0.84467	-0.07331		0.40362	0.08506	-1.07028
0.28605	1.12941	0.05285		0.69203	0.03704	-1.43135		0.13646	4.68134	0.67037		0.22847	4.67559	0.66984		0.33896	0.05483	-1.26096
0.12797	13.9775	1.14543		0.25998	3.0361	0.48232		0.87037	0.03291	-1.48273		0.2584	1.3044	0.11541		0.3363	0.10936	-0.96113
0.15426	14.4636	1.16028		0.29865	1.74202	0.24105		0.24124	0.89876	-0.04636		0.24039	2.22656	0.34764		0.13649	2.99583	0.47652
0.21412	22.8159	1.35824		0.26837	8.0329	0.90487		0.1297	9.60658	0.98257		0.21617	3.40204	0.53174		0.17824	0.82448	-0.08382
0.75218	0.03587	-1.44528		0.21718	2.38407	0.37732		0.26762	3.08208	0.48884		0.28371	1.23751	0.09255		0.30744	0.64573	-0.18995
0.33835	2.14297	0.33102		0.33182	1.10318	0.04265		0.17289	1.12235	0.05013		0.24698	1.40904	0.14892		0.93784	0.10156	-0.99327
0.1588	2.51566	0.40065		0.26382	1.0872	0.03631		0.30713	5.79788	0.76327		0.55637	0.07074	-1.15032		0.25525	3.03001	0.48144
0.20461	2.3369	0.36864		0.16026	9.27423	0.96728		0.1497	8.79876	0.94442		0.24144	1.55601	0.19201		0.3155	0.27013	-0.56842
0.27265	3.10532	0.49211		0.11643	14.0939	1.14903		0.16102	89.1859	1.9503		0.21353	1.95103	0.29026		0.20797	3.16045	0.49975
0.79659	0.03238	-1.48974		0.59321	0.03895	-1.40953		0.19104	20.6738	1.31542		0.22175	2.17391	0.33724		0.13792	1.68371	0.22627
0.27383	5.76266	0.76062		0.17345	1.7451	0.24182		0.75556	0.03438	-1.46366		0.90352	0.04223	-1.37441		0.39961	0.4707	-0.32726
0.29546	3.16214	0.49998		0.3483	3.40081	0.53158		0.26092	0.8929	-0.0492		0.44628	0.17316	-0.76156		0.30389	0.48389	-0.31525
0.29328	0.64224	-0.1923		0.29964	1.38812	0.14243		0.17506	4.63204	0.66577		0.24429	2.29581	0.36094		0.48705	0.09041	-1.0438
0.03725	5.23848	0.71921		0.18667	2.7226	0.43498		0.59143	0.07645	-1.11661		0.26903	1.49402	0.17436		0.22171	3.03496	0.48215
0.28149	2.42669	0.38502		0.10211	3.21106	0.50665		0.13794	14.4537	1.15998		0.20638	3.04138	0.48307		0.24479	1.77974	0.25036
0.107	65.6998	1.81756		0.12295	4.24735	0.62812		0.11238	0.98052	-0.00854		0.59725	0.05971	-1.22396		0.21423	2.97651	0.47371
0.46956	0.07009	-1.15434		0.11117	3.0136	0.47909		0.32609	0.72439	-0.14002		0.24174	0.59891	-0.22264		0.30925	0.19275	-0.71501
0.66712	0.05748	-1.24046		0.11196	20.722	1.31643		0.83353	0.03882	-1.41092		0.20566	2.03629	0.30884		0.22063	6.35485	0.80311
0.17539	2.30323	0.36234		0.26971	0.16283	-0.78826		0.16362	9.25634	0.96644		0.28449	0.28649	-0.54289		0.31219	0.90955	-0.04117
0.09547	28.9214	1.46122		0.3714	0.51564	-0.28765		0.1412	0.57154	-0.24295		0.21069	1.84036	0.2649		0.22828	0.64704	-0.18907
0.25371	9.32373	0.96959		0.26237	3.87115	0.58784		0.2543	6.92567	0.84046		0.12798	8.72608	0.94082		0.22558	3.29567	0.51794
0.09899	16.3005	1.2122		0.15503	8.71767	0.9404		0.83843	0.03223	-1.49178		0.24257	1.45198	0.16196		0.49318	0.23826	-0.62295
0.34327	2.46653	0.39209		0.14103	7.14995	0.8543		0.2083	1.79461	0.25397		0.29553	0.39955	-0.39843		0.31596	0.48278	-0.31625
0.1501	21.6998	1.33646		0.15654	8.37573	0.92302		0.15395	8.14045	0.91065		0.2522	1.20101	0.07955		0.21907	3.98131	0.60003
0.14494	3.57118	0.55281		0.13298	4.65978	0.66837		0.1702	2.38167	0.37688		0.23778	0.60138	-0.22085		0.20349	1.21028	0.08289
0.33484	1.87099	0.27207		0.88148	0.03163	-1.49985		0.14494	11.0046	1.04157		0.65113	0.09093	-1.04129		0.2143	4.10385	0.61319
0.25997	0.65265	-0.18532		0.41894	0.37331	-0.42793		0.25634	2.01194	0.30362		0.45972	0.08434	-1.07398		0.21619	3.93609	0.59506
0.08848	9.60237	0.98238		0.12234	40.1489	1.60367		0.17075	6.41899	0.80747		0.61115	0.05117	-1.29095		0.35867	0.39942	-0.39857
0.23932	0.5566	-0.25446		0.28189	1.5619	0.19365		0.17137	3.7051	0.5688		0.44248	0.51681	-0.28667		0.15151	1.41598	0.15106
0.36149	1.4999	0.17606		0.20828	3.47328	0.54074		0.6934	0.03451	-1.46202		0.92931	0.02833	-1.54768		0.23037	0.35036	-0.45548
0.38481	0.26081	-0.58368		0.1507	47.4365	1.67611		0.18581	2.30974	0.36356		0.16627	9.66014	0.98498		0.36282	0.55252	-0.25765
0.08574	28.5162	1.45509		0.32847	1.25655	0.09918		0.13923	1.13055	0.05329		0.79332	0.0364	-1.43889		0.30763	1.1532	0.0619
0.07993	11.3612	1.05542		0.17555	6.51562	0.81396		0.13146	2.87879	0.45921		0.16025	2.71905	0.43442		0.17393	1.95043	0.29013
0.16353	4.03066	0.60538		0.14383	9.99615	0.99983		0.176	3.98179	0.60008		0.24157	5.5927	0.74762		0.29306	0.67387	-0.17142
0.86082	0.03831	-1.41668		0.11527	63.6485	1.80379		0.19101	2.85607	0.45577		0.29898	0.99589	-0.00179		0.16828	3.48438	0.54213
0.22127	6.6668	0.82392		0.45156	1.33463	0.12536		0.49586	0.07807	-1.10754		0.2204	2.07936	0.31793		0.15221	2.93306	0.46732
0.36308	0.45446	-0.3425		0.12705	1.75323	0.24384		0.12122	25.9916	1.41483		0.2619	0.8916	-0.04983		0.27358	0.75385	-0.12272
0.09182	48.6463	1.68705		0.15581	3.5551	0.55085		0.14427	22.6483	1.35504		0.16807	3.36512	0.527		0.86628	0.03308	-1.48047
0.09154	7.98069	0.90204		0.14209	12.3279	1.09089		0.34835	0.70837	-0.14974		0.25622	0.72517	-0.13956		0.68505	0.03986	-1.39951
0.34351	4.41322	0.64476		0.13536	2.56601	0.40926		0.30807	3.63006	0.55991		0.20915	4.36895	0.64038		0.22039	4.07171	0.60978
0.11488	7.55639	0.87831		0.33644	4.64786	0.66725		0.14421	2.30238	0.36218		0.23219	1.72546	0.23691		0.19966	1.08567	0.0357
0.1387	6.59161	0.81899		0.39808	2.18125	0.33871		0.14218	1.38915	0.14275		0.32001	0.08399	-1.07577		0.49514	0.05317	-1.27432
0.39772	0.04813	-1.31758		0.17541	5.32159	0.72604		0.12671	24.8138	1.39469		0.37955	0.16768	-0.77553		0.17052	1.57139	0.19628
0.32229	7.11782	0.85235		0.27326	11.6471	1.06622		0.33968	0.25469	-0.59399		0.32966	0.37298	-0.42832		0.36063	0.36866	-0.43338
0.20784	4.46972	0.65028		0.14079	11.7072	1.06845		0.12702	4.40193	0.64364		0.21006	6.01443	0.77919		0.26517	1.43663	0.15735
0.11003	3.31196	0.52008		0.2941	0.38534	-0.41415		0.30638	0.21122	-0.67527		0.25623	0.66785	-0.17532		0.36734	0.34486	-0.46236
0.15677	32.9468	1.51781		0.48275	0.07941	-1.10011		0.28819	1.11254	0.04632		0.46943	0.16336	-0.78685		0.18724	8.35463	0.92193
0.07233	9.10487	0.95927		0.40681	0.1144	-0.94156		0.13249	0.9794	-0.00904		0.21493	1.46825	0.1668		0.90282	0.03614	-1.44197
0.14781	14.6173	1.16487		0.20381	3.5797	0.55385		0.15066	2.64936	0.42314		0.93599	0.02679	-1.57208		0.27663	0.31555	-0.50093
0.18089	4.05607	0.60811		0.40952	0.05606	-1.25134		0.52465	0.32237	-0.49165		0.26073	1.99129	0.29913		0.93843	0.13356	-0.87433
0.58044	0.04393	-1.35725		0.12957	11.5182	1.06138		0.1569	1.65402	0.21854		0.27807	0.44619	-0.35048		0.34847	0.35825	-0.44581
0.17578	4.4884	0.65209		0.36777	9.78896	0.99074		0.31262	0.44401	-0.35261		0.20485	2.50684	0.39913		0.32254	0.34292	-0.46481
0.18008	2.8	0.44716		0.22276	4.94888	0.69451		0.19391	1.22143	0.08687		0.12662	4.4453	0.6479		0.15783	3.86306	0.58693
0.35857	0.22854	-0.64104		0.09994	6.74984	0.82929		0.26063	0.16884	-0.77252		0.21583	3.91967	0.59325		0.88274	0.03415	-1.46658
0.13102	9.1141	0.95971		0.42585	0.05673	-1.24621		0.49215	0.17656	-0.75311		0.13737	4.26791	0.63021		0.31131	1.06353	0.02675
0.22387	5.77437	0.7615		0.1238	6.31939	0.80068		0.26317	0.42607	-0.37052		0.15298	7.45403	0.87239		0.2326	3.89018	0.58997
0.17777	0.59027	-0.22895		0.13814	10.0422	1.00183		0.30868	1.12669	0.05181		0.36488	0.99385	-0.00268		0.23255	3.03933	0.48278
0.10049	3.41917	0.53392		0.2218	1.34104	0.12744		0.0528	57.8259	1.76212		0.3924	0.46695	-0.33073		0.25218	2.18653	0.33975
0.23894	52.3757	1.71913		0.21626	7.41069	0.86986		0.1123	2.2406	0.35036		0.36824	0.72195	-0.14149		0.24895	4.30304	0.63378
0.27779	19.6481	1.29332		0.13529	8.74403	0.94171		0.11467	22.8076	1.35808		0.27181	1.76874	0.24766		0.26342	1.05892	0.02486
0.14506	10.7583	1.03175		0.13067	9.03259	0.95581		0.22959	5.2004	0.71604		0.21545	0.60948	-0.21504		0.93267	0.03198	-1.49514
0.11593	8.90041	0.94941		0.11305	10.7512	1.03146		0.18266	3.0144	0.4792		0.19251	1.42075	0.15252		0.20061	4.31524	0.635
0.30319	4.63569	0.66611		0.2181	1.01755	0.00755		0.19782	4.82801	0.68377		0.17604	2.31608	0.36475		0.26934	2.12519	0.3274
0.24468	14.244	1.15363		0.28127	0.62196	-0.20624		0.07537	13.916	1.14351		0.86214	0.03457	-1.46128		0.18449	1.55153	0.19076
0.32019	0.73366	-0.13451		0.12322	3.87145	0.58787		0.17838	19.4335	1.28855		0.27188	1.39718	0.14525		0.73875	0.03728	-1.42852
0.14494	14.6782	1.16667		0.17785	2.97423	0.47337		0.33504	0.73153	-0.13577		0.24393	6.83273	0.83459		0.43625	0.17799	-0.74959
0.35954	0.28163	-0.55032		0.21717	0.58359	-0.2339		0.15603	9.74942	0.98898		0.2683	2.82587	0.45115		0.29782	0.47813	-0.32045
0.33647	0.61111	-0.21388		0.28934	0.75466	-0.12225		0.15615	111.707	2.04808		0.39146	0.09734	-1.01171		0.18056	3.39589	0.53095
0.34667	0.32719	-0.4852		0.12204	0.95311	-0.02086		0.22609	3.79806	0.57956		0.18183	6.02766	0.78015		0.48817	0.11293	-0.9472
0.44554	0.04415	-1.35509		0.41969	0.8184	-0.08704		0.26587	0.6579	-0.18184		0.26063	0.55679	-0.25431		0.2054	3.86878	0.58757
0.36155	4.24	0.62737		0.14442	10.6174	1.02602		0.36426	0.34987	-0.4561		0.31562	1.03501	0.01494		0.2413	0.71683	-0.14458
0.17494	2.528	0.40278		0.26195	7.10628	0.85164		0.19664	2.10698	0.32366		0.19205	4.90632	0.69076		0.18887	7.25687	0.86075
0.30635	9.11686	0.95985		0.1079	8.9206	0.95039		0.38627	0.68258	-0.16584		0.23681	3.40907	0.53264		0.23513	0.86534	-0.06281
0.15139	13.2018	1.12063		0.23464	1.66	0.22011		0.10168	1.25313	0.098		0.44879	0.10569	-0.97598		0.19333	3.26973	0.51451
0.17257	11.8359	1.0732		0.11113	28.4753	1.45447		0.21094	3.09151	0.49017		0.44007	0.50072	-0.3004		0.26209	2.07135	0.31625
0.1364	0.58947	-0.22954		0.1299	8.86667	0.94776		0.1925	4.24689	0.62807		0.15189	3.97121	0.59892		0.18128	9.17242	0.96248
0.08906	33.4165	1.52396		0.67578	0.03852	-1.41434		0.46108	0.20202	-0.69462		0.19528	2.32122	0.36572		0.1798	3.25661	0.51277
0.36735	0.3521	-0.45334		0.13282	6.16661	0.79005		0.37766	0.11427	-0.94207		0.51375	0.10635	-0.97325		0.34323	0.53248	-0.2737
0.10266	19.363	1.28697		0.89585	0.043	-1.36652		0.19288	16.939	1.22889		0.13625	14.6346	1.16538		0.18728	2.29179	0.36018
0.43437	0.04934	-1.30684		0.11908	20.0225	1.30152		0.18372	7.02574	0.84669		0.57268	0.10485	-0.97944		0.23798	0.80957	-0.09175
0.14794	13.5811	1.13293		0.28816	0.97951	-0.00899		0.12615	1.6823	0.2259		0.29476	1.76226	0.24607		0.19986	5.82932	0.76562
0.25773	3.10806	0.49249		0.09558	16.3247	1.21285		0.15316	19.9622	1.30021		0.33128	1.43314	0.15629		0.26662	0.73826	-0.13179
0.08615	38.1937	1.58199		0.14437	8.68764	0.9389		0.16942	3.37515	0.52829		0.42881	0.81844	-0.08701		0.15393	1.81215	0.25819
0.15506	6.37996	0.80482		0.3421	4.55897	0.65887		0.15903	9.32426	0.96961		0.1125	4.92624	0.69252		0.26103	0.58747	-0.23101
0.13953	14.6835	1.16683		0.1456	10.8749	1.03642		0.9136	0.04592	-1.33796		0.18341	3.11003	0.49276		0.2733	0.38274	-0.4171
0.29092	0.47406	-0.32417		0.35097	0.48421	-0.31496		0.90172	0.03202	-1.49458		0.6103	0.0697	-1.15675		0.72958	0.036	-1.44366
0.15607	4.27361	0.6308		0.20517	4.32222	0.63571		0.15618	14.1457	1.15063		0.22253	1.1034	0.04273		0.26284	0.71702	-0.14447
0.45696	0.08998	-1.04588		0.17641	24.3464	1.38643		0.43332	0.05837	-1.23381		0.92003	0.03244	-1.48886		0.24006	1.30459	0.11547
0.1016	10.9788	1.04055		0.12976	17.0792	1.23247		0.51046	0.09851	-1.00652		0.30039	1.35018	0.13039		0.17665	1.47786	0.16963
0.371	0.65625	-0.18293		0.20614	4.38055	0.64153		0.10925	20.5654	1.31314		0.12039	18.988	1.27848		0.20769	4.24779	0.62816
0.10152	90.9546	1.95882		0.23209	2.33975	0.36917		0.16222	0.71764	-0.14409		0.36846	0.27641	-0.55844		0.19104	3.4124	0.53306
0.32457	3.47653	0.54115		0.28296	2.74702	0.43886		0.16768	8.23177	0.91549		0.21247	9.9002	0.99564		0.12223	3.64592	0.56181
0.18455	5.91211	0.77174		0.32452	0.54063	-0.2671		0.08769	11.0109	1.04182		0.28071	1.65075	0.21768		0.21361	3.54689	0.54985
0.12671	24.1075	1.38215		0.21583	0.76674	-0.11535		0.3506	0.41631	-0.38058		0.67696	0.04323	-1.36424		0.81456	0.03344	-1.47571
0.12689	36.5212	1.56254		0.34523	0.17465	-0.75784		0.21945	0.53337	-0.27297		0.3794	0.90191	-0.04484		0.20819	1.69287	0.22862
0.42296	0.20918	-0.67947		0.26981	0.72939	-0.13704		0.25655	1.998	0.3006		0.33634	0.36339	-0.43963		0.31355	0.48661	-0.31282
0.23411	1.1249	0.05111		0.78986	0.03499	-1.45609		0.89506	0.032	-1.49484		0.20006	0.64287	-0.19188		0.54453	0.04174	-1.37944
0.09633	22.907	1.35997		0.38285	0.27441	-0.56159		0.2091	4.3577	0.63926		0.27924	1.07981	0.03335		0.86413	0.03477	-1.45881
0.29615	16.306	1.21235		0.21914	7.6208	0.882		0.1967	2.99754	0.47676		0.23614	0.91725	-0.03751		0.24535	1.56735	0.19517
0.53625	0.12499	-0.90313		0.30857	1.58197	0.1992		0.58908	0.0404	-1.39362		0.3186	0.74658	-0.12693		0.68794	0.03637	-1.4392
0.45471	0.06933	-1.15909		0.23102	7.7481	0.8892		0.17373	4.38864	0.64233		0.28966	0.92347	-0.03458		0.28511	1.78847	0.25248
0.10489	33.4607	1.52454		0.41982	0.45118	-0.34565		0.18321	21.7171	1.3368		0.21414	11.3573	1.05527		0.28949	0.28469	-0.54563
0.08974	19.3252	1.28612		0.24245	0.61743	-0.20942		0.5255	0.05227	-1.28175		0.3828	0.47108	-0.32691		0.37442	0.31555	-0.50093
0.11567	33.2635	1.52197		0.11345	13.4144	1.12757		0.54583	0.2014	-0.69594		0.14005	8.50352	0.9296		0.72874	0.04845	-1.31475
0.22095	1.66772	0.22212		0.11704	12.589	1.09999		0.16516	8.62153	0.93558		0.09666	6.41672	0.80731		0.46992	0.07379	-1.13202
0.24406	1.2199	0.08632		0.21099	6.25248	0.79605		0.2103	0.32426	-0.48911		0.37143	0.29896	-0.52439		0.76241	0.04343	-1.36218
0.14428	43.2826	1.63631		0.16777	10.5546	1.02344		0.73836	0.03585	-1.44547		0.24779	3.94933	0.59652		0.25655	0.76245	-0.11779
0.4081	0.08768	-1.05708		0.30264	2.41067	0.38214		0.20128	0.55885	-0.2527		0.23164	1.78365	0.25131		0.2156	1.02459	0.01055
0.10724	26.4837	1.42298		0.17409	11.9655	1.07793		0.1592	10.2467	1.01059		0.18352	3.09189	0.49022		0.31122	0.3484	-0.45792
0.38363	0.11714	-0.9313		0.13462	44.4857	1.64822		0.19319	2.02948	0.30738		0.20538	3.18954	0.50373		0.19877	2.13148	0.32868
0.27891	6.58227	0.81838		0.34518	0.70925	-0.1492		0.14272	19.539	1.2909		0.40633	0.85715	-0.06694		0.17774	1.29405	0.11195
0.19236	2.05445	0.3127		0.1927	0.59853	-0.22291		0.18545	0.83281	-0.07945		0.57251	0.06196	-1.20789		0.30918	0.57494	-0.24038
0.23872	4.4697	0.65028		0.17055	9.4184	0.97398		0.13357	16.9522	1.22923		0.29066	1.35372	0.13153		0.42599	0.37408	-0.42703
0.30166	1.08193	0.0342		0.15414	3.33755	0.52343		0.19132	6.58697	0.81869		0.19063	3.8288	0.58306		0.39232	0.19617	-0.70737
0.06978	17.5545	1.24439		0.1433	14.5747	1.1636		0.18965	0.90014	-0.04569		0.18093	2.25571	0.35328		0.15884	0.85612	-0.06747
0.12779	15.2203	1.18242		0.38314	2.18113	0.33868		0.37477	0.42282	-0.37385		0.13889	1.9675	0.29392		0.38637	0.29587	-0.52889
0.23779	19.0647	1.28023		0.18507	1.25891	0.1		0.39272	1.56694	0.19505		0.60766	0.04395	-1.35699		0.16648	0.72566	-0.13927
0.1431	12.4161	1.09398		0.16476	4.33407	0.6369		0.20884	3.71404	0.56985		0.39101	0.81264	-0.0901		0.64157	0.11218	-0.95009
0.10052	8.60983	0.93499		0.09263	3.99143	0.60113		0.71624	0.03372	-1.47215		0.42987	0.20632	-0.68546		0.16915	2.57689	0.4111
0.06105	15.2386	1.18294		0.31456	0.88748	-0.05184		0.70708	0.03707	-1.43094		0.34723	0.13134	-0.88161		0.20146	2.89344	0.46141
0.12898	50.3026	1.70159		0.13657	49.2692	1.69258		0.14443	7.62188	0.88206		0.19388	1.52091	0.1821		0.22541	1.29212	0.1113
0.31065	8.48909	0.92886		0.26507	1.2038	0.08055		0.32482	3.33786	0.52347		0.24946	4.27984	0.63143		0.3598	0.32025	-0.49451
0.17713	4.44149	0.64753		0.15809	6.67078	0.82418		0.14519	6.34198	0.80223		0.93615	0.02986	-1.52484		0.12294	2.45614	0.39025
0.13526	17.0661	1.23213		0.58332	0.05234	-1.28115		0.10786	9.69506	0.98655		0.20065	5.96273	0.77545		0.21852	2.24469	0.35116
0.13309	31.8064	1.50251		0.35737	3.15415	0.49888		0.15736	30.5778	1.48541		0.20026	3.01589	0.47942		0.2607	0.27768	-0.55646
0.3038	2.03733	0.30906		0.15003	6.95688	0.84241		0.85046	0.02997	-1.52329		0.50691	0.08195	-1.08643		0.54435	0.06442	-1.191
0.21829	9.08238	0.9582		0.13956	11.5172	1.06135		0.31996	0.81702	-0.08777		0.49013	0.119	-0.92447		0.45639	0.26397	-0.57845
0.11394	16.1234	1.20746		0.41257	0.15487	-0.81002		0.12147	4.73886	0.67567		0.79041	0.03339	-1.47643		0.17291	2.25942	0.354
0.09915	3.77971	0.57746		0.14254	15.4767	1.18968		0.24549	3.75319	0.5744		0.40976	0.14289	-0.845		0.21606	3.40402	0.53199
0.10622	37.8689	1.57828		0.27648	4.77933	0.67937		0.17095	5.40947	0.73316		0.18773	9.83441	0.99275		0.35984	0.32439	-0.48893
0.13782	5.55843	0.74495		0.15735	29.6034	1.47134		0.14832	8.81887	0.94541		0.36168	0.27425	-0.56186		0.20073	1.48089	0.17052
0.35924	0.50189	-0.29939		0.13374	0.91193	-0.04004		0.66082	0.04733	-1.32482		0.49995	0.32837	-0.48364		0.24701	0.84786	-0.07168
0.33236	0.76212	-0.11798		0.09482	11.32	1.05385		0.08252	75.9326	1.88043		0.3349	0.82445	-0.08384		0.20341	2.16217	0.33489
0.12662	2.15863	0.33418		0.35347	0.70709	-0.15052		0.14456	25.9421	1.414		0.25388	0.6352	-0.19709		0.52506	0.22875	-0.64063
0.1297	88.3104	1.94601		0.22517	0.76596	-0.1158		0.40374	0.09007	-1.04543		0.26036	4.06703	0.60928		0.52275	0.05892	-1.22977
0.32937	0.28858	-0.53973		0.3222	0.78116	-0.10726		0.34503	0.58823	-0.23045		0.8609	0.03184	-1.49705		0.9329	0.02979	-1.52592
0.27872	8.74283	0.94165		0.20404	42.3335	1.62668		0.20468	1.72547	0.23691		0.20048	0.75865	-0.11996		0.14931	8.00096	0.90314
0.1048	8.58741	0.93386		0.21381	5.2151	0.71726		0.26442	2.68042	0.4282		0.18807	4.43693	0.64708		0.23003	0.68386	-0.16504
0.56476	0.05354	-1.27134		0.3278	5.77566	0.7616		0.66406	0.03702	-1.43158		0.29537	0.25046	-0.60126		0.33557	0.15491	-0.80993
0.1242	1.77672	0.24962		0.13376	8.94258	0.95146		0.38148	0.09379	-1.02786		0.57869	0.03921	-1.40665		0.20751	2.64258	0.42203
0.12896	5.20542	0.71646		0.10954	8.03401	0.90493		0.13544	7.46942	0.87329		0.29265	0.20829	-0.68132		0.18759	6.46096	0.8103
0.42338	0.35897	-0.44495		0.13688	21.2239	1.32683		0.17329	0.9184	-0.03697		0.22627	5.8455	0.76682		0.40769	0.22057	-0.65645
0.10867	15.3787	1.18692		0.3049	3.09137	0.49015		0.13157	3.48392	0.54207		0.25227	5.92976	0.77304		0.20831	4.62826	0.66542
0.22486	0.72388	-0.14033		0.18803	2.13006	0.32839		0.13369	2.28999	0.35983		0.11933	10.8255	1.03445		0.22594	0.91466	-0.03874
0.12951	18.5986	1.26948		0.39397	0.26759	-0.57254		0.23927	0.30882	-0.51029		0.20313	2.14204	0.33083		0.1776	3.4924	0.54312
0.41867	0.66067	-0.18002		0.20589	11.293	1.05281		0.24058	0.48827	-0.31134		0.23541	3.23481	0.50985		0.82313	0.03569	-1.4474
0.08373	14.0948	1.14906		0.10186	12.9267	1.11149		0.14585	11.1035	1.04546		0.8675	0.0461	-1.33629		0.85298	0.03709	-1.43075
0.21784	0.43237	-0.36415		0.25526	0.46392	-0.33356		0.15885	3.91461	0.59269		0.19733	3.1932	0.50423		0.31979	1.05738	0.02423
0.3136	11.4234	1.0578		0.19779	0.25683	-0.59036		0.35963	0.33337	-0.47708		0.21517	1.32969	0.12375		0.21138	1.68338	0.22618
0.34412	0.29526	-0.5298		0.17123	25.4651	1.40595		0.92684	0.0367	-1.43534		0.24568	0.76044	-0.11894		0.32848	0.11967	-0.92201
0.25357	1.63302	0.21299		0.34807	1.81794	0.25958		0.13482	12.6035	1.10049		0.61292	0.04173	-1.37958		0.22314	4.21087	0.62437
0.13725	12.8384	1.10851		0.23305	8.53573	0.93124		0.13803	8.46683	0.92772		0.22197	3.71794	0.5703		0.21484	0.50567	-0.29613
0.06794	73.3141	1.86519		0.18357	9.51388	0.97836		0.16148	5.17646	0.71403		0.36162	0.85609	-0.06748		0.36538	0.26902	-0.57021
0.09695	12.8798	1.10991		0.81946	0.03382	-1.47077		0.4252	0.1276	-0.89416		0.22184	5.93402	0.77335		0.22128	1.88508	0.27533
0.41014	0.29846	-0.52511		0.44331	0.08232	-1.08448		0.37464	6.70071	0.82612		0.15734	4.66896	0.66922		0.23942	1.59688	0.20327
0.31216	0.73765	-0.13215		0.10829	4.88875	0.6892		0.14888	32.1153	1.50671		0.27875	1.12836	0.05245		0.30971	0.7733	-0.11165
0.33546	0.4744	-0.32386		0.2303	11.2879	1.05261		0.15176	13.0362	1.11515		0.3882	0.19208	-0.71653		0.17446	6.70573	0.82645
0.05094	11.6663	1.06693		0.24749	3.46047	0.53913		0.20484	1.90527	0.27996		0.17247	10.9894	1.04097		0.29718	0.96548	-0.01525
0.12841	8.90367	0.94957		0.14118	13.0354	1.11513		0.11341	0.96326	-0.01626		0.23348	11.0444	1.04314		0.28777	0.81594	-0.08834
0.14631	8.4837	0.92859		0.12017	8.8621	0.94754		0.25595	0.21944	-0.65869		0.41979	0.19905	-0.70103		0.71024	0.04432	-1.35344
0.1875	3.09406	0.49053		0.18161	4.74715	0.67643		0.15117	1.95486	0.29111		0.14146	11.1295	1.04648		0.18678	1.0479	0.02032
0.11721	4.93989	0.69372		0.34437	0.16419	-0.78466		0.24108	0.80274	-0.09543		0.20639	4.5206	0.6552		0.29543	0.97886	-0.00928
0.39401	0.15982	-0.79636		0.38573	0.50464	-0.29702		0.13039	5.96012	0.77526		0.18102	6.94725	0.84181		0.23986	1.32266	0.12145
0.16045	7.22164	0.85864		0.33856	0.60994	-0.21471		0.22264	14.9871	1.17572		0.35285	0.27858	-0.55505		0.33521	0.32157	-0.49272
0.28027	1.97623	0.29584		0.18278	4.58504	0.66134		0.33642	0.60015	-0.22174		0.2375	2.72915	0.43603		0.19458	0.45771	-0.33941
0.53046	0.04452	-1.35149		0.28516	0.11012	-0.95813		0.17985	2.95134	0.47002		0.19225	6.41288	0.80705		0.21866	1.6537	0.21846
0.19119	6.94627	0.84175		0.22684	16.6355	1.22104		0.16101	11.702	1.06826		0.18581	5.66093	0.75289		0.33883	0.57725	-0.23864
0.1333	27.9087	1.44574		0.24372	5.5123	0.74133		0.31984	0.42806	-0.36849		0.30742	1.8568	0.26876		0.30047	0.3984	-0.39969
0.28656	11.0288	1.04253		0.13975	2.42081	0.38396		0.15647	43.571	1.6392		0.17665	10.8262	1.03448		0.3113	0.50424	-0.29737
0.32435	9.74803	0.98892		0.38616	0.35024	-0.45564		0.63321	0.03691	-1.43281		0.21714	3.5762	0.55342		0.25926	0.90345	-0.0441
0.42375	0.14102	-0.85073		0.13867	15.2445	1.18311		0.21419	6.44776	0.80941		0.19805	1.9286	0.28524		0.22241	4.59371	0.66216
0.13173	31.2005	1.49416		0.37161	1.93111	0.28581		0.1075	5.71346	0.7569		0.51395	0.28355	-0.54738		0.12662	9.60531	0.98251
0.12098	20.4893	1.31153		0.68605	0.04397	-1.35688		0.19495	12.7739	1.10632		0.44154	0.57179	-0.24277		0.14394	5.13845	0.71083
0.12775	4.01184	0.60334		0.14804	7.73542	0.88848		0.18234	13.8712	1.14211		0.25824	0.85513	-0.06797		0.18108	2.80088	0.44729
0.30598	1.07304	0.03061		0.13091	8.50787	0.92982		0.43515	0.23661	-0.62597		0.32223	0.66616	-0.17642		0.25639	0.13735	-0.86216
0.35574	0.52962	-0.27604		0.12482	36.6617	1.56421		0.24253	1.31168	0.11783		0.21486	6.63469	0.82182		0.15263	2.71683	0.43406
0.5282	0.06896	-1.16139		0.19477	2.43388	0.3863		0.37863	0.33026	-0.48115		0.23987	1.9969	0.30036		0.16966	3.1622	0.49999
0.15625	0.74969	-0.12512		0.12486	0.64565	-0.19		0.20498	5.79135	0.76278		0.2348	8.73004	0.94102		0.12932	2.23514	0.3493
0.23969	4.13014	0.61597		0.34004	1.78662	0.25203		0.14678	0.39307	-0.40553		0.27262	0.64894	-0.1878		0.15208	2.41075	0.38215
0.78905	0.03716	-1.42993		0.09329	1.09544	0.03959		0.12017	12.1311	1.0839		0.15588	4.75	0.67669		0.34574	0.1431	-0.84436
0.10138	10.4051	1.01725		0.40753	0.37871	-0.42169		0.12546	16.5377	1.21847		0.18666	1.42796	0.15472		0.71143	0.03963	-1.40196
0.29084	3.6229	0.55906		0.17973	25.8057	1.41172		0.10023	38.0774	1.58067		0.12301	12.7706	1.10621		0.15171	3.11935	0.49406
0.15799	0.85596	-0.06755		0.25948	2.64818	0.42295		0.85708	0.03304	-1.48096		0.15124	2.60738	0.4162		0.43718	0.55809	-0.2533
0.34982	1.80219	0.2558		0.13373	12.4179	1.09405		0.13093	9.87339	0.99447		0.36272	0.42647	-0.37011		0.1908	1.13233	0.05397
0.253	5.08167	0.70601		0.17334	10.2621	1.01123		0.47589	0.04122	-1.38486		0.18791	3.52872	0.54762		0.32773	0.1361	-0.86613
0.27879	0.78527	-0.10498		0.13093	1.69416	0.22896		0.14839	473.4	2.67523		0.23754	1.67872	0.22498		0.33785	0.09303	-1.0314
0.14812	2.31819	0.36515		0.20802	5.3268	0.72647		0.13163	6.06407	0.78276		0.14548	4.70156	0.67224		0.26678	0.74026	-0.13062
0.25713	9.89501	0.99542		0.15449	55.1534	1.74157		0.23161	1.14651	0.05938		0.42392	0.90221	-0.04469		0.19937	6.92415	0.84037
0.13083	3.26101	0.51335		0.26219	0.4899	-0.3099		0.21978	0.45133	-0.3455		0.15488	4.07845	0.61049		0.17604	4.1335	0.61632
0.22538	18.0947	1.25755		0.15539	3.49892	0.54393		0.15682	2.54334	0.4054		0.82632	0.03451	-1.46202		0.17411	2.94833	0.46958
0.41862	0.24573	-0.60955		0.1923	5.15676	0.71238		0.62306	0.04465	-1.35022		0.20762	1.34239	0.12788		0.1691	0.82881	-0.08154
0.33016	3.09337	0.49043		0.25174	1.20733	0.08183		0.18204	5.62699	0.75028		0.27862	0.8937	-0.04881		0.16775	1.9881	0.29844
0.32862	0.39804	-0.40007		0.30495	13.0537	1.11573		0.19102	3.95299	0.59693		0.30481	1.03681	0.0157		0.29153	0.91231	-0.03986
0.55117	0.05219	-1.28244		0.55458	0.04932	-1.30699		0.47505	0.04537	-1.34328		0.1975	4.16393	0.6195		0.23714	2.62128	0.41851
0.53451	0.1685	-0.7734		0.14576	33.088	1.51967		0.71016	0.03886	-1.41053		0.49743	0.24919	-0.60346		0.1261	0.77603	-0.11012
0.09857	111.954	2.04904		0.0796	5.83546	0.76607		0.78369	0.03436	-1.46389		0.21936	2.3442	0.36999		0.22104	1.31233	0.11804
0.10224	21.5442	1.33333		0.28714	1.37054	0.13689		0.18885	1.77385	0.24892		0.24753	5.32506	0.72632		0.16963	3.27518	0.51524
0.37078	2.94458	0.46902		0.16763	8.83003	0.94596		0.14051	7.0012	0.84517		0.55741	0.06808	-1.16698		0.22667	2.1869	0.33983
0.28064	3.50398	0.54456		0.32729	1.80226	0.25582		0.13125	3.18694	0.50337		0.2628	1.08025	0.03352		0.30316	0.26751	-0.57266
0.38709	0.47576	-0.32261		0.39621	0.31947	-0.49557		0.26838	0.74598	-0.12727		0.22288	2.3982	0.37989		0.22953	1.74186	0.24101
0.27839	2.10393	0.32303		0.12778	11.112	1.04579		0.16932	1.17445	0.06983		0.16521	3.49702	0.5437		0.2018	4.54729	0.65775
0.28234	0.43335	-0.36316		0.35457	1.68364	0.22625		0.24531	0.68451	-0.16462		0.28048	0.86505	-0.06296		0.31669	0.44162	-0.35495
0.32372	6.24656	0.79564		0.41067	0.14219	-0.84714		0.15849	15.3217	1.18531		0.29836	0.63598	-0.19655		0.59016	0.12756	-0.89429
0.1893	1.78189	0.25088		0.12838	5.37954	0.73075		0.34717	0.36642	-0.43603		0.22496	4.08709	0.61141		0.30453	0.50318	-0.29828
0.26454	2.06655	0.31525		0.4784	0.06465	-1.18944		0.17387	5.71391	0.75693		0.20734	2.52256	0.40184		0.28124	0.63833	-0.19495
0.39537	0.7274	-0.13822		0.52123	0.19876	-0.70167		0.29804	2.49634	0.3973		0.24558	0.68223	-0.16607		0.20119	5.00283	0.69922
0.58593	0.06165	-1.21004		0.18818	1.44865	0.16096		0.11493	19.0592	1.28011		0.22111	11.3551	1.05519		0.19757	1.68229	0.2259
0.10865	4.52951	0.65605		0.66348	0.0381	-1.41907		0.88915	0.03623	-1.44095		0.41172	0.36171	-0.44164		0.39324	0.12109	-0.91688
0.23478	5.45296	0.73663		0.33264	1.20603	0.08136		0.19402	4.8128	0.6824		0.19297	1.43974	0.15829		0.23248	2.12045	0.32643
0.1403	5.77926	0.76187		0.338	0.28559	-0.54426		0.22563	9.69309	0.98646		0.39687	1.64618	0.21648		0.2215	0.47913	-0.31955
0.40282	0.07041	-1.15238		0.82537	0.0321	-1.49354		0.14131	10.8604	1.03585		0.9256	0.02944	-1.53105		0.31451	0.97682	-0.01018
0.10833	22.9301	1.36041		0.13707	25.113	1.3999		0.13494	26.9467	1.43051		0.29593	1.76813	0.24751		0.22063	0.76656	-0.11545
0.18497	1.5029	0.17693		0.12263	10.7419	1.03108		0.10666	2.92433	0.46603		0.18175	5.28404	0.72297		0.20923	1.06248	0.02632
0.38475	0.10674	-0.97165		0.19679	0.78972	-0.10253		0.18996	9.3241	0.96961		0.18129	6.80139	0.8326		0.16567	8.0912	0.90801
0.23478	4.81685	0.68276		0.17051	2.80771	0.44835		0.31944	0.08434	-1.07396		0.25219	1.63457	0.2134		0.23462	0.96111	-0.01723
0.09208	23.8708	1.37787		0.12634	8.19395	0.91349		0.16672	8.91716	0.95023		0.84124	0.03746	-1.42639		0.25007	2.38782	0.378
0.06747	7.15997	0.85491		0.27342	1.68147	0.22569		0.29733	3.12653	0.49506		0.20777	2.44966	0.38911		0.3847	0.21594	-0.66566
0.16083	3.62425	0.55922		0.32246	0.19216	-0.71634		0.15536	11.7252	1.06912		0.31005	0.52826	-0.27715		0.22471	0.35872	-0.44525
0.09201	2.43937	0.38728		0.30763	2.43337	0.38621		0.18842	1.59358	0.20237		0.33453	0.81274	-0.09005		0.19621	2.88725	0.46048
0.52476	0.18185	-0.74028		0.11402	2.43577	0.38664		0.27254	1.17645	0.07057		0.30415	0.42788	-0.36868		0.28285	0.82714	-0.08242
0.22774	7.26218	0.86107		0.13757	3.05939	0.48564		0.38311	0.73597	-0.13314		0.17691	2.1967	0.34177		0.36824	0.36389	-0.43903
0.35404	2.38526	0.37754		0.22186	16.7083	1.22293		0.55608	0.0453	-1.34393		0.18408	8.05244	0.90593		0.2683	0.9977	-0.000999044
0.19116	8.93266	0.95098		0.15129	9.99055	0.99959		0.46662	0.07518	-1.1239		0.21358	1.03239	0.01384		0.41715	0.18301	-0.73753
0.15778	0.29533	-0.52969		0.296	9.34125	0.9704		0.27412	0.25744	-0.58933		0.24054	0.64853	-0.18807		0.21757	0.42152	-0.37519
0.48287	0.06588	-1.18124		0.26053	0.49072	-0.30917		0.3667	0.19914	-0.70084		0.25926	2.61749	0.41788		0.17496	0.88628	-0.05243
0.18906	8.00113	0.90315		0.30507	1.12865	0.05256		0.14916	175.316	2.24382		0.68049	0.03723	-1.4291		0.89599	0.02992	-1.52405
0.23307	8.08077	0.90745		0.17993	10.6673	1.02806		0.13734	0.70408	-0.15238		0.64971	0.03786	-1.42185		0.2669	0.3142	-0.50279
0.17692	1.59569	0.20295		0.16358	16.5488	1.21877		0.158	8.74883	0.94195		0.18021	1.83508	0.26365		0.2167	3.26678	0.51412
0.1012	3.24445	0.51114		0.12912	51.4029	1.71099		0.67127	0.04497	-1.34709		0.22131	3.7682	0.57613		0.17849	4.67339	0.66963
0.30454	1.16753	0.06727		0.86982	0.02952	-1.52981		0.14565	10.0276	1.0012		0.26145	0.65918	-0.18099		0.68053	0.05028	-1.29863
0.17472	2.17271	0.337		0.205	5.80142	0.76353		0.10373	4.78689	0.68005		0.30875	0.46861	-0.32918		0.22041	6.54028	0.8156
0.30003	3.40299	0.53186		0.29132	1.21294	0.08384		0.14802	10.2223	1.00955		0.81738	0.03622	-1.44109		0.19093	7.97912	0.90196
0.10606	32.748	1.51518		0.3496	0.84424	-0.07353		0.28286	0.70665	-0.1508		0.83911	0.03659	-1.43659		0.22778	0.7534	-0.12297
0.56661	0.07387	-1.13151		0.21345	1.35551	0.1321		0.31043	0.11632	-0.93434		0.44694	0.25988	-0.58523		0.12454	5.22105	0.71776
0.11529	60.461	1.78148		0.57459	0.04439	-1.35268		0.22676	4.75908	0.67752		0.38908	0.48731	-0.31219		0.36762	0.49382	-0.30643
0.15651	7.16778	0.85538		0.11499	26.35	1.42078		0.21154	2.39283	0.37891		0.3988	0.3218	-0.49241		0.28752	0.48133	-0.31756
0.29646	1.33395	0.12514		0.54751	0.04365	-1.36001		0.19841	3.96131	0.59784		0.10002	45.177	1.65492		0.54028	0.11515	-0.93875
0.3895	0.75766	-0.12053		0.82748	0.03414	-1.46677		0.244	2.27792	0.35754		0.38015	0.43594	-0.36057		0.21315	1.12348	0.05057
0.8343	0.03919	-1.40686		0.36773	0.21737	-0.6628		0.46804	0.40569	-0.3918		0.16842	3.77035	0.57638		0.70661	0.04816	-1.31735
0.08758	3.05661	0.48524		0.13602	31.2097	1.49429		0.32047	1.25407	0.09832		0.13184	1.97486	0.29554		0.4181	0.12632	-0.89852
0.11242	3.10321	0.49181		0.36828	0.2283	-0.6415		0.10887	4.04422	0.60683		0.41016	0.65579	-0.18324		0.26825	0.45204	-0.34482
0.1883	32.7484	1.51519		0.14299	1.3106	0.11747		0.1254	43.9704	1.64316		0.67799	0.0383	-1.41684		0.19543	2.78947	0.44552
0.36887	2.6906	0.42985		0.15194	9.14682	0.96127		0.34157	0.10444	-0.98115		0.30655	0.40731	-0.39008		0.20779	4.8421	0.68503
0.13524	25.7986	1.4116		0.32769	1.07785	0.03256		0.92045	0.03657	-1.43683		0.24472	2.57843	0.41135		0.22568	4.43924	0.64731
0.0874	9.68748	0.98621		0.27538	0.63356	-0.19821		0.21115	4.58061	0.66092		0.37234	0.06571	-1.18238		0.18235	2.30063	0.36185
0.19707	6.61203	0.82033		0.26754	6.24896	0.79581		0.19171	2.17968	0.33839		0.35288	0.42809	-0.36846		0.17738	2.0493	0.31161
0.23208	1.82208	0.26057		0.179	0.65267	-0.1853		0.32651	0.50377	-0.29777		0.2461	1.3785	0.13941		0.19555	3.27421	0.51511
0.16709	5.35878	0.72907		0.08015	17.3139	1.2384		0.21803	1.47238	0.16802		0.17892	6.88934	0.83818		0.37626	0.26638	-0.5745
0.25963	0.33429	-0.47588		0.11927	12.7307	1.10485		0.13125	12.773	1.10629		0.38414	0.32828	-0.48376		0.16173	0.76658	-0.11544
0.19613	54.6585	1.73766		0.38718	0.17262	-0.76291		0.13198	2.31613	0.36476		0.25974	1.44177	0.1589		0.19679	3.29324	0.51762
0.18219	26.8393	1.42877		0.27691	0.97056	-0.01298		0.13464	10.2498	1.01072		0.21401	1.41136	0.14964		0.18851	5.13094	0.7102
0.79464	0.03745	-1.42657		0.15025	17.0907	1.23276		0.34924	0.24708	-0.60716		0.20817	1.93101	0.28578		0.3669	0.32915	-0.48261
0.42129	0.86008	-0.06546		0.14634	11.3905	1.05654		0.22234	2.82557	0.45111		0.47516	0.04676	-1.33011		0.15447	0.85659	-0.06723
0.3021	1.94791	0.28957		0.23139	2.35507	0.372		0.1784	2.67561	0.42742		0.19219	1.70727	0.2323		0.20737	4.85271	0.68598
0.28755	2.55324	0.40709		0.21269	7.61563	0.88171		0.15186	32.0033	1.5052		0.19189	4.16898	0.62003		0.21201	1.56308	0.19398
0.1924	5.97016	0.77599		0.14489	13.4335	1.12819		0.11865	51.2232	1.70947		0.28704	0.60552	-0.21787		0.24081	2.65155	0.4235
0.13194	10.1226	1.00529		0.23321	2.68933	0.42964		0.82475	0.03432	-1.46448		0.90471	0.03261	-1.48659		0.29179	0.72201	-0.14145
0.26942	1.64495	0.21615		0.1755	2.04079	0.3098		0.13138	7.26229	0.86107		0.33765	0.49902	-0.30188		0.23778	1.2316	0.09047
0.21756	5.67024	0.7536		0.86971	0.03443	-1.46302		0.47324	0.05501	-1.25957		0.18691	0.76701	-0.1152		0.14298	5.65962	0.75279
0.86786	0.03063	-1.51392		0.15271	22.3087	1.34847		0.41048	0.49707	-0.30358		0.35854	0.15831	-0.80048		0.24088	1.57029	0.19598
0.2035	12.3166	1.09049		0.24075	41.486	1.6179		0.22133	3.69923	0.56811		0.78699	0.03644	-1.43841		0.75317	0.0374	-1.42712
0.08087	8.45767	0.92725		0.15229	26.4898	1.42308		0.14867	3.39105	0.53033		0.55195	0.07378	-1.13207		0.32927	0.12823	-0.892
0.03019	4.82797	0.68376		0.32987	2.10935	0.32415		0.20816	1.98366	0.29747		0.19614	0.08928	-1.04926		0.21265	0.74935	-0.12532
0.12874	9.31831	0.96934		0.28726	14.8785	1.17256		0.18971	11.9932	1.07894		0.81987	0.03675	-1.43478		0.17591	2.89199	0.4612
0.13312	29.5814	1.47102		0.1261	16.8091	1.22555		0.27967	0.46681	-0.33086		0.78267	0.03479	-1.45856		0.28289	0.51888	-0.28494
0.10136	29.1927	1.46527		0.18247	2.35191	0.37142		0.07509	3.80368	0.5802		0.25194	0.91053	-0.0407		0.1912	3.2479	0.5116
0.26655	0.81784	-0.08733		0.1848	7.55465	0.87821		0.2071	0.69697	-0.15679		0.19177	1.66227	0.2207		0.24586	0.47947	-0.31924
0.25526	1.93247	0.28611		0.18173	9.60697	0.98259		0.1432	76.3605	1.88287		0.63177	0.04137	-1.38328		0.55789	0.0632	-1.19931
0.1429	7.90753	0.89804		0.26001	4.37134	0.64061		0.13182	5.12585	0.70977		0.21141	3.92804	0.59418		0.27614	0.55241	-0.25774
0.11047	13.2581	1.12248		0.25664	5.48981	0.73956		0.75934	0.0338	-1.47103		0.37034	0.82635	-0.08283		0.23593	1.12232	0.05012
0.17453	0.56485	-0.24807		0.16273	2.40828	0.38171		0.28762	14.5194	1.16195		0.37074	0.82048	-0.08593		0.15161	1.16331	0.06569
0.11163	9.82946	0.99253		0.08366	26.9264	1.43018		0.1678	0.48828	-0.31133		0.43283	0.1266	-0.89756		0.93301	0.03054	-1.5152
0.09055	19.9088	1.29904		0.1642	3.49035	0.54287		0.10096	10.21	1.00902		0.24304	0.56278	-0.24966		0.39984	0.15766	-0.80229
0.4184	0.22257	-0.65254		0.38072	1.45799	0.16375		0.12914	7.18575	0.85647		0.12357	40.9254	1.61199		0.21796	4.51198	0.65437
0.30671	12.1618	1.085		0.25568	7.73697	0.88857		0.11101	7.81539	0.89295		0.22222	0.35771	-0.44647		0.26235	0.66535	-0.17695
0.10611	3.25932	0.51313		0.25509	6.84684	0.83549		0.57262	0.04866	-1.31282		0.46653	0.13719	-0.86268		0.32419	0.10234	-0.98996
0.21117	2.29287	0.36038		0.45194	0.05229	-1.28155		0.20645	7.68279	0.88552		0.28519	2.43314	0.38617		0.59865	0.0398	-1.40016
0.18479	15.1614	1.18074		0.21205	23.7031	1.37481		0.15826	67.175	1.82721		0.12677	6.9243	0.84038		0.39864	0.07112	-1.14798
0.28161	8.57154	0.93306		0.1236	10.0292	1.00127		0.33791	2.50097	0.39811		0.15653	5.50097	0.74044		0.36172	0.19791	-0.70354
0.05516	16.3242	1.21283		0.3324	1.07842	0.03279		0.18032	4.38997	0.64246		0.83469	0.03387	-1.47024		0.25479	0.60277	-0.21985
0.09047	284.255	2.45371		0.32458	4.95747	0.69526		0.11013	5.33098	0.72681		0.31386	0.69731	-0.15657		0.9218	0.03034	-1.51804
0.13416	44.8495	1.65176		0.19873	2.75212	0.43967		0.22859	1.64667	0.21661		0.43785	0.43689	-0.35963		0.21676	2.95527	0.4706
0.27634	7.49035	0.8745		0.22979	0.60686	-0.21691		0.08942	11.0109	1.04182		0.92815	0.04672	-1.33048		0.29961	0.95613	-0.01948
0.08611	22.3581	1.34943		0.31789	1.28251	0.10806		0.64362	0.0448	-1.34868		0.1968	5.80877	0.76408		0.20846	2.81886	0.45007
0.33354	0.60453	-0.21858		0.242	3.30915	0.51972		0.4456	0.15345	-0.81404		0.16601	4.91806	0.69179		0.20592	4.91867	0.69185
0.26179	0.78833	-0.10329		0.13241	23.7834	1.37627		0.4683	0.30749	-0.51217		0.1821	10.6257	1.02636		0.20917	1.41811	0.15171
0.05213	10.309	1.01322		0.17833	13.0135	1.1144		0.1933	3.99569	0.60159		0.22806	2.73691	0.43726		0.16694	0.76128	-0.11846
0.48498	0.1553	-0.80884		0.32917	4.9644	0.69587		0.30618	0.20241	-0.69377		0.17522	15.9479	1.2027		0.18543	2.41537	0.38298
0.12524	53.2784	1.72655		0.51243	0.04744	-1.32386		0.20181	1.46021	0.16442		0.20256	2.07436	0.31688		0.1538	4.8562	0.6863
0.26481	0.46749	-0.33023		0.15557	10.2674	1.01146		0.11696	12.8208	1.10792		0.19691	7.66926	0.88475		0.33087	0.45617	-0.34087
0.24052	0.55738	-0.25385		0.75839	0.03461	-1.46075		0.03898	57.4392	1.75921		0.33137	0.43556	-0.36095		0.23693	0.75366	-0.12283
0.21239	0.92763	-0.03263		0.23768	4.30557	0.63403		0.83051	0.03627	-1.44045		0.22624	3.27943	0.5158		0.1771	3.02194	0.48029
0.27674	1.71521	0.23432		0.14098	12.4885	1.09651		0.44784	0.05985	-1.22291		0.79017	0.03299	-1.4816		0.30604	0.57869	-0.23756
0.36136	0.38853	-0.41057		0.42072	0.46797	-0.32978		0.28426	1.78119	0.25071		0.13014	5.29724	0.72405		0.17381	3.06008	0.48573
0.08615	9.21616	0.96455		0.23232	3.75785	0.57494		0.2459	2.759	0.44075		0.24306	2.14233	0.33089		0.15601	2.39747	0.37975
0.06538	18.708	1.27203		0.19937	8.70402	0.93972		0.15087	12.9192	1.11123		0.20132	4.27606	0.63104		0.19511	0.80304	-0.09526
0.26028	0.44103	-0.35553		0.3206	0.80722	-0.09301		0.88423	0.04478	-1.34889		0.22968	1.40385	0.14732		0.18701	2.17742	0.33794
0.10691	3.32914	0.52233		0.27205	3.47778	0.5413		0.16563	7.08896	0.85058		0.15609	0.91567	-0.03826		0.21517	5.82989	0.76566
0.46644	0.17905	-0.74703		0.34815	0.73426	-0.13415		0.10203	112.984	2.05302		0.53073	0.46002	-0.33722		0.26809	2.07866	0.31778
0.3829	0.24511	-0.61065		0.15307	2.72167	0.43483		0.11289	3.43645	0.53611		0.93041	0.0305	-1.51574		0.29131	1.79146	0.25321
0.78821	0.04181	-1.37875		0.34699	4.96009	0.69549		0.12357	7.07075	0.84947		0.12798	6.75755	0.82979		0.2922	0.43319	-0.36332
0.15806	9.09363	0.95874		0.4425	0.65219	-0.18563		0.6654	0.03755	-1.42535		0.277	2.23037	0.34838		0.28569	0.81182	-0.09054
0.13311	6.28031	0.79798		0.17222	18.3805	1.26436		0.11653	12.4917	1.09662		0.30533	0.5207	-0.28341		0.92223	0.03348	-1.47518
0.36855	1.06326	0.02664		0.5944	0.08937	-1.04879		0.10673	63.4898	1.8027		0.17178	15.9587	1.203		0.22275	0.96428	-0.0158
0.23352	5.51068	0.74121		0.32269	1.9891	0.29866		0.85531	0.03893	-1.40973		0.26681	0.14108	-0.85052		0.21764	2.36719	0.37423
0.11574	47.172	1.67368		0.2494	0.506	-0.29585		0.17121	2.01011	0.30322		0.28806	3.98074	0.59996		0.24075	4.327	0.63619
0.22658	5.53704	0.74328		0.19173	5.29328	0.72372		0.92481	0.03669	-1.43548		0.24541	5.42097	0.73408		0.23687	1.04905	0.0208
0.17135	1.84335	0.26561		0.13147	24.0712	1.3815		0.25537	0.69814	-0.15606		0.14878	3.02907	0.48131		0.20831	1.43094	0.15562
0.14885	29.7259	1.47313		0.37461	0.38927	-0.40975		0.21231	3.30271	0.51887		0.20977	1.63664	0.21395		0.21712	0.60663	-0.21708
0.16679	1.18365	0.07322		0.15841	8.68343	0.93869		0.34617	0.42309	-0.37357		0.34019	0.34705	-0.4596		0.27095	0.38714	-0.41213
0.37994	2.95993	0.47128		0.12542	8.09991	0.90848		0.32589	1.35772	0.13281		0.27114	2.03978	0.30958		0.19607	2.55833	0.40796
0.42399	0.15605	-0.80673		0.12776	5.82397	0.76522		0.15808	48.6329	1.68693		0.25022	0.66907	-0.17453		0.36565	0.42162	-0.37508
0.85716	0.03709	-1.43073		0.18559	19.2178	1.2837		0.4026	0.68769	-0.16261		0.22397	0.70179	-0.15379		0.16299	1.81127	0.25798
0.11226	8.80446	0.9447		0.12324	14.0522	1.14774		0.1576	5.48004	0.73878		0.17957	2.26185	0.35446		0.15023	4.45919	0.64926
0.05271	7.22086	0.85859		0.1061	5.7138	0.75693		0.37215	3.66823	0.56446		0.20466	4.77716	0.67917		0.41906	0.19865	-0.7019
0.261	2.44925	0.38903		0.11997	17.9237	1.25343		0.86674	0.03312	-1.47987		0.39125	0.46743	-0.33028		0.134	2.50431	0.39869
0.37651	2.42242	0.38425		0.17698	6.92902	0.84067		0.1352	17.9321	1.25363		0.22282	1.67372	0.22368		0.13925	8.99088	0.9538
0.2684	1.1746	0.06989		0.1361	43.0299	1.63377		0.25363	2.24944	0.35207		0.17323	2.63353	0.42054		0.21511	1.19828	0.07856
0.11492	8.39558	0.92405		0.42394	0.11647	-0.93377		0.13228	5.18737	0.71495		0.48103	0.05619	-1.25033		0.28331	0.78209	-0.10674
0.33759	4.71323	0.67332		0.13829	26.3623	1.42098		0.08565	10.9806	1.04062		0.14483	11.24	1.05077		0.92937	0.0382	-1.41791
0.14376	32.1971	1.50782		0.13688	8.31221	0.91972		0.16255	4.82805	0.68377		0.25277	1.28889	0.11021		0.36211	0.24967	-0.60264
0.6382	0.04472	-1.34948		0.12213	179.867	2.25495		0.14945	14.8001	1.17026		0.6769	0.04991	-1.30185		0.20057	2.30352	0.36239
0.37177	4.00513	0.60262		0.12474	7.03771	0.84743		0.1657	0.9645	-0.0157		0.60108	0.04165	-1.3804		0.24535	0.48069	-0.31814
0.42968	0.29024	-0.53724		0.15332	15.7262	1.19662		0.37196	1.24206	0.09414		0.2056	3.41231	0.53305		0.41101	0.53214	-0.27397
0.12882	7.89526	0.89737		0.41128	0.08581	-1.06644		0.15387	15.1337	1.17995		0.42036	0.09032	-1.04423		0.18145	7.91589	0.8985
0.32873	4.89734	0.68996		0.27022	0.18321	-0.73704		0.39406	0.63396	-0.19794		0.13002	4.74244	0.676		0.15708	1.21721	0.08537
0.12282	77.9099	1.89159		0.16149	11.7428	1.06977		0.43865	0.40284	-0.39487		0.24243	1.25813	0.09973		0.23828	0.90611	-0.04282
0.08211	48.1791	1.68286		0.14994	4.88856	0.68918		0.16234	0.93497	-0.0292		0.48624	0.13921	-0.85634		0.83484	0.14995	-0.82406
0.31177	20.7976	1.31801		0.13529	9.8336	0.99271		0.14344	42.9099	1.63256		0.27155	0.34995	-0.45599		0.21311	2.26249	0.35459
0.13941	5.88918	0.77005		0.12737	11.5027	1.0608		0.13892	51.7995	1.71433		0.25523	2.48476	0.39529		0.27639	0.2355	-0.628
0.15589	29.5543	1.47062		0.14527	5.24013	0.71934		0.15831	37.5119	1.57417		0.2908	0.6053	-0.21803		0.44147	0.07558	-1.12158
0.41131	0.53381	-0.27261		0.14936	11.1029	1.04544		0.16706	6.01678	0.77936		0.29024	0.56115	-0.25092		0.17905	4.07104	0.6097
0.11277	9.61735	0.98306		0.12998	17.9624	1.25436		0.34215	1.76724	0.2473		0.22193	0.99675	-0.00141		0.41534	0.16719	-0.77678
0.13761	23.6055	1.37301		0.5678	0.07798	-1.10799		0.14012	5.39094	0.73166		0.406	0.06246	-1.20443		0.29064	0.30599	-0.51429
0.28054	11.7531	1.07015		0.31046	0.83616	-0.07771		0.27377	2.17126	0.33671		0.18725	4.78202	0.67961		0.21129	2.50609	0.399
0.35163	4.81138	0.68227		0.19116	27.6182	1.4412		0.1528	3.37546	0.52833		0.19871	2.9756	0.47357		0.25925	0.86867	-0.06115
0.13925	9.08815	0.95848		0.15753	19.0484	1.27986		0.18968	5.35797	0.729		0.2138	0.508	-0.29414		0.27772	0.81742	-0.08755
0.10465	8.48555	0.92868		0.20458	2.40507	0.38113		0.2636	1.32272	0.12147		0.49825	0.10654	-0.97248		0.15264	5.79223	0.76285
0.35536	1.1869	0.07442		0.51802	0.11071	-0.95581		0.14865	47.5123	1.67681		0.44045	0.48044	-0.31836		0.2464	0.94887	-0.02279
0.14207	24.721	1.39307		0.70442	0.04124	-1.38473		0.35723	18.4073	1.26499		0.34171	0.69322	-0.15913		0.2087	3.9784	0.59971
0.32666	6.2624	0.79674		0.29366	0.53978	-0.26778		0.21434	0.92471	-0.03399		0.46569	0.29023	-0.53726		0.23068	2.86292	0.45681
0.87268	0.56017	-0.25168		0.38085	4.55406	0.6584		0.42019	0.19084	-0.71932		0.26088	5.44559	0.73605		0.17608	3.05599	0.48515
0.31618	7.94264	0.89997		0.32395	10.139	1.006		0.16295	1.14781	0.05987		0.17127	7.2635	0.86115		0.20234	1.54831	0.18986
0.13644	11.313	1.05358		0.74235	0.04111	-1.38606		0.18696	3.02663	0.48096		0.2776	0.33299	-0.47756		0.7699	0.03648	-1.43798
0.14216	7.61839	0.88186		0.38901	0.34834	-0.458		0.1398	13.4268	1.12797		0.26189	3.53316	0.54816		0.16341	9.83822	0.99292
0.15559	12.7053	1.10399		0.14338	33.3927	1.52365		0.22179	6.6128	0.82039		0.19399	7.06801	0.8493		0.22957	4.8948	0.68973
0.15311	2.40826	0.3817		0.17335	2.13235	0.32886		0.14846	13.0991	1.11724		0.32469	0.57187	-0.2427		0.44044	0.08067	-1.09326
0.1126	194.394	2.28868		0.07158	3.2723	0.51485		0.28991	1.926	0.28466		0.32201	1.37999	0.13988		0.1782	2.00381	0.30186
0.30432	18.3039	1.26254		0.67814	0.04433	-1.35326		0.14741	4.01721	0.60392		0.32929	0.95683	-0.01917		0.27554	0.58822	-0.23046
0.35122	1.08797	0.03661		0.13969	12.3315	1.09101		0.30184	1.39441	0.14439		0.33774	0.4907	-0.30919		0.36513	0.20075	-0.69734
0.24629	1.83026	0.26251		0.14503	5.15626	0.71233		0.13433	10.0177	1.00077		0.22807	0.59381	-0.22635		0.16927	4.25935	0.62934
0.15813	11.1069	1.04559		0.23177	1.10616	0.04382		0.19558	0.49434	-0.30597		0.26763	0.94278	-0.02559		0.22996	2.25071	0.35232
0.36288	4.16611	0.61973		0.14582	4.79556	0.68084		0.12815	7.23411	0.85939		0.19087	8.96519	0.95256		0.51139	0.05551	-1.25561
0.10684	13.7859	1.13943		0.29365	0.33803	-0.47104		0.18075	38.8543	1.58944		0.1721	6.99375	0.84471		0.6326	0.04549	-1.34212
0.09563	26.8997	1.42975		0.11105	228.216	2.35835		0.37212	0.19237	-0.71587		0.17428	0.96669	-0.01471		0.23652	0.8552	-0.06793
0.22239	33.898	1.53017		0.20476	1.07382	0.03093		0.08208	12.6512	1.10213		0.46868	3.99564	0.60159		0.24037	1.09885	0.04094
0.13783	10.1465	1.00632		0.25897	0.82569	-0.08318		0.16353	6.35988	0.80345		0.29265	3.7054	0.56883		0.34525	0.33833	-0.47066
0.62047	0.06571	-1.1824		0.18837	7.44558	0.8719		0.75681	0.0352	-1.45343		0.37978	0.45518	-0.34182		0.22543	2.01937	0.30522
0.12476	9.44985	0.97542		0.21728	4.55581	0.65857		0.15956	2.89539	0.46171		0.51634	0.06456	-1.19003		0.26799	0.21876	-0.66004
0.25347	10.3759	1.01603		0.18434	9.43719	0.97484		0.23791	0.33294	-0.47764		0.23104	2.68155	0.42839		0.23264	1.25502	0.09865
0.33565	1.13799	0.05614		0.18785	1.08529	0.03555		0.14948	2.59097	0.41346		0.46834	0.22826	-0.64157		0.3256	0.58299	-0.23434
0.28787	2.73994	0.43774		0.32694	36.9566	1.56769		0.24343	0.2478	-0.6059		0.17799	3.72904	0.5716		0.23049	3.24225	0.51085
0.25107	1.27923	0.10695		0.35027	1.70807	0.23251		0.36483	0.81267	-0.09009		0.20848	1.43405	0.15656		0.5454	0.06459	-1.18981
0.37258	2.46876	0.39248		0.41382	0.09224	-1.03507		0.12209	1.08222	0.03432		0.48237	0.12382	-0.90722		0.26393	0.50063	-0.30048
0.30307	1.02422	0.01039		0.16356	8.15616	0.91149		0.25397	0.54509	-0.26353		0.87874	0.03039	-1.51729		0.29643	1.99018	0.29889
0.12861	11.5518	1.06265		0.13031	14.3958	1.15824		0.13326	21.2322	1.327		0.93718	0.03564	-1.44804		0.22001	1.04243	0.01805
0.05261	16.0193	1.20464		0.22979	1.03879	0.01653		0.18116	5.22545	0.71812		0.1613	6.5616	0.81701		0.43196	0.16414	-0.78478
0.30726	1.65026	0.21755		0.52591	0.25135	-0.59973		0.28053	0.26902	-0.57021		0.44809	0.1768	-0.75251		0.16481	4.4442	0.64779
0.10282	22.655	1.35516		0.7584	0.03048	-1.51595		0.27609	1.54526	0.189		0.16017	3.63296	0.56026		0.22305	1.83227	0.26299
0.36382	0.4997	-0.30129		0.26827	5.03678	0.70215		0.25542	0.45587	-0.34116		0.69579	0.0505	-1.2967		0.21884	3.80539	0.5804
0.12094	10.9549	1.03961		0.38352	0.3633	-0.43973		0.12328	5.35749	0.72896		0.22433	5.38893	0.7315		0.27006	2.29362	0.36052
0.34878	0.79098	-0.10183		0.14976	12.3351	1.09114		0.23499	1.41665	0.15126		0.16979	6.89025	0.83823		0.30209	1.35558	0.13213
0.7097	0.03645	-1.43833		0.34371	0.64828	-0.18824		0.07903	1.37026	0.1368		0.26921	0.98782	-0.00532		0.39922	0.3339	-0.47639
0.24074	3.34141	0.52393		0.40071	1.84009	0.26484		0.1751	1.70039	0.23055		0.25147	0.67492	-0.17075		0.38581	0.31456	-0.50229
0.35187	0.76255	-0.11773		0.11506	8.26316	0.91715		0.16178	23.0093	1.3619		0.5245	0.27907	-0.55428		0.39407	0.23284	-0.63295
0.2812	23.4333	1.36983		0.17504	3.74208	0.57311		0.3714	0.2223	-0.65305		0.43831	0.09182	-1.03706		0.29167	0.26016	-0.58475
0.79872	0.03148	-1.50194		0.16777	1.24476	0.09509		0.16138	8.75687	0.94235		0.23378	0.55289	-0.25736		0.35357	0.29651	-0.52797
0.11708	30.3915	1.48275		0.73533	0.04096	-1.38768		0.23756	15.266	1.18372		0.16754	6.69876	0.82599		0.86317	0.03283	-1.48369
0.12192	17.289	1.23777		0.14593	13.8169	1.14041		0.89169	0.03386	-1.47036		0.14937	1.23912	0.09311		0.49909	0.0807	-1.09311
0.3724	0.34842	-0.4579		0.19306	12.0558	1.0812		0.15849	38.7804	1.58861		0.17691	3.44288	0.53692		0.45242	0.06616	-1.17939
0.15063	9.75161	0.98908		0.33325	2.07043	0.31606		0.18328	5.80371	0.76371		0.15232	5.65785	0.75265		0.20601	1.08267	0.03449
0.31292	0.49996	-0.30106		0.12061	5.28618	0.72314		0.12692	4.76215	0.6778		0.26603	0.49809	-0.30269		0.13109	1.11569	0.04754
0.34126	3.27507	0.51522		0.32162	1.39901	0.14582		0.33637	0.82481	-0.08364		0.65945	0.03965	-1.40171		0.1646	0.57602	-0.23956
0.37497	1.33879	0.12671		0.71531	0.03836	-1.41616		0.14935	27.3207	1.43649		0.2972	3.73506	0.5723		0.37931	0.0873	-1.05898
0.13625	10.9896	1.04098		0.38272	4.2853	0.63198		0.10737	20.5734	1.31331		0.20674	2.52639	0.4025		0.36411	0.37855	-0.42187
0.32809	6.76584	0.83032		0.15184	4.02868	0.60516		0.17833	0.41813	-0.37868		0.1476	5.44795	0.73623		0.37346	0.40364	-0.394
0.14168	7.55327	0.87813		0.15436	22.7186	1.35638		0.1164	2.04506	0.31071		0.73821	0.03933	-1.40532		0.2513	0.7175	-0.14418
0.30906	1.06538	0.0275		0.12333	27.3476	1.43692		0.1688	5.90386	0.77114		0.38589	0.81521	-0.08873		0.24903	0.63812	-0.1951
0.08501	12.9208	1.11129		0.19429	5.92579	0.77275		0.35618	0.33532	-0.47455		0.19583	1.67645	0.22439		0.18454	1.47551	0.16894
0.18413	0.80069	-0.09654		0.24681	0.92093	-0.03577		0.19732	2.47534	0.39364		0.35544	0.88394	-0.05358		0.33984	0.14947	-0.82546
0.14371	13.0785	1.11656		0.30439	0.46593	-0.33168		0.13763	6.48383	0.81183		0.40963	0.54314	-0.26509		0.38415	0.47415	-0.32409
0.1249	13.5341	1.13143		0.16753	17.3232	1.23863		0.715	0.04116	-1.38552		0.26004	3.17007	0.50107		0.16289	1.99606	0.30017
0.20231	4.21915	0.62522		0.31775	2.59977	0.41493		0.19406	30.188	1.47983		0.22701	1.40075	0.14636		0.18461	2.35377	0.37176
0.30962	5.90596	0.77129		0.31483	0.54939	-0.26012		0.24188	3.92532	0.59388		0.12838	5.17006	0.7135		0.25005	2.29137	0.36009
0.08727	7.06929	0.84938		0.31636	6.67378	0.82437		0.16824	10.8075	1.03373		0.25564	2.24819	0.35183		0.23512	1.636	0.21378
0.24504	6.00818	0.77874		0.3597	0.30407	-0.51702		0.1402	10.3657	1.0156		0.47295	0.06167	-1.20992		0.20684	2.57624	0.41099
0.08789	4.46781	0.65009		0.17598	1.22937	0.08968		0.16191	8.91958	0.95034		0.92273	0.04583	-1.3388		0.61375	0.04584	-1.33873
0.20341	8.57853	0.93341		0.28436	14.5906	1.16407		0.18302	1.5279	0.1841		0.22852	0.97792	-0.0097		0.20755	2.27265	0.35653
0.10967	23.5918	1.37276		0.11294	34.1415	1.53328		0.20761	1.36293	0.13447		0.24096	0.83137	-0.08021		0.16397	6.22318	0.79401
0.20197	0.41068	-0.3865		0.1434	14.2553	1.15398		0.7706	0.03933	-1.40524		0.22358	7.09352	0.85086		0.36918	0.92899	-0.03199
0.13919	2.62306	0.41881		0.21679	3.06479	0.4864		0.12944	12.532	1.09802		0.28336	1.01398	0.00603		0.4137	0.12201	-0.91359
0.28491	11.2825	1.0524		0.2621	2.39857	0.37995		0.31366	0.26412	-0.57819		0.22801	3.57608	0.55341		0.17477	1.37358	0.13785
0.35449	0.78141	-0.10712		0.12174	8.73807	0.94142		0.13923	7.45528	0.87246		0.23003	0.60411	-0.21889		0.3163	0.39848	-0.3996
0.72264	0.05548	-1.2559		0.32624	0.44043	-0.35612		0.16468	1.36232	0.13428		0.53318	0.10001	-0.99994		0.16802	4.77565	0.67903
0.69274	0.25442	-0.59444		0.55596	0.05992	-1.22242		0.25956	1.0255	0.01093		0.19245	12.7637	1.10598		0.1645	2.63705	0.42112
0.4025	0.36306	-0.44003		0.17305	3.27266	0.5149		0.10841	36.3489	1.56049		0.83691	0.03573	-1.44694		0.32968	0.26127	-0.58291
0.08905	14.6325	1.16532		0.18205	8.95034	0.95184		0.19252	6.27796	0.79782		0.19462	2.2858	0.35904		0.31935	0.21736	-0.66282
0.28823	6.57126	0.81765		0.35464	0.68355	-0.16523		0.16736	14.2705	1.15444		0.48324	0.68583	-0.16379		0.39457	0.48019	-0.31859
0.40153	1.29554	0.11245		0.13763	17.6218	1.24605		0.20039	2.30131	0.36197		0.15713	4.11585	0.61446		0.43869	0.07909	-1.10188
0.27672	2.94735	0.46943		0.25505	15.367	1.18659		0.29654	0.98988	-0.00442		0.31161	0.34574	-0.46125		0.1649	3.05808	0.48545
0.30811	6.4766	0.81135		0.3645	0.42758	-0.36898		0.12533	32.7741	1.51553		0.29385	0.23864	-0.62226		0.66041	0.043	-1.36651
0.31461	2.90953	0.46382		0.15122	11.3839	1.05629		0.17173	15.897	1.20131		0.53059	0.11699	-0.93186		0.34259	0.36555	-0.43705
0.27687	2.60785	0.41628		0.11844	4.80028	0.68127		0.33769	2.75328	0.43985		0.3064	0.13281	-0.87676		0.49075	0.04481	-1.34862
0.3904	0.75938	-0.11954		0.34117	3.58513	0.5545		0.16682	22.6651	1.35536		0.44429	0.60416	-0.21885		0.41071	0.28016	-0.55259
0.0916	24.0571	1.38124		0.18776	1.27057	0.104		0.22876	7.67176	0.88489		0.17755	3.19767	0.50483		0.27568	0.37881	-0.42158
0.08276	679.542	2.83222		0.11944	7.15095	0.85436		0.19897	4.5046	0.65366		0.42235	0.2571	-0.5899		0.15532	1.29835	0.11339
0.26115	24.6634	1.39205		0.17722	2.85223	0.45518		0.13755	11.7897	1.0715		0.16676	14.2708	1.15445		0.17963	0.27663	-0.5581
0.1458	2.56073	0.40836		0.1255	3.16551	0.50044		0.15332	1.6878	0.22732		0.23046	1.39508	0.1446		0.21181	5.57035	0.74588
0.37881	1.23882	0.09301		0.27361	4.4423	0.64761		0.26923	1.09438	0.03917		0.09719	1.44551	0.16002		0.23306	0.74687	-0.12676
0.32037	1.2841	0.1086		0.16506	8.99146	0.95383		0.18525	1.33214	0.12455		0.36137	1.09568	0.03968		0.17091	0.39834	-0.39975
0.36337	16.9337	1.22875		0.194	42.1723	1.62503		0.14231	16.2421	1.21064		0.53157	0.10781	-0.96735		0.20142	2.57487	0.41075
0.15774	2.73341	0.43671		0.18293	0.77751	-0.10929		0.16719	16.0725	1.20608		0.32868	1.89534	0.27769		0.06132	10.2285	1.00981
0.11827	18.6756	1.27127		0.12164	16.2312	1.21035		0.18479	4.7653	0.67809		0.31791	0.2017	-0.6953		0.28223	0.38988	-0.40906
0.24015	12.0969	1.08267		0.2192	0.77927	-0.10831		0.14654	0.69051	-0.16083		0.23726	19.9506	1.29996		0.26274	0.35436	-0.45056
0.18101	2.096	0.32139		0.1131	14.2978	1.15527		0.13757	160.961	2.20672		0.624	0.05388	-1.26857		0.80444	0.03417	-1.46631
0.11454	26.8785	1.42941		0.22775	1.03299	0.0141		0.40572	0.28325	-0.54783		0.20842	2.25201	0.35257		0.58731	0.0591	-1.22839
0.34186	3.61097	0.55762		0.20726	1.83534	0.26372		0.33675	0.33062	-0.48067		0.39206	1.46371	0.16546		0.13323	5.64439	0.75162
0.40703	1.46448	0.16568		0.24475	3.25342	0.51234		0.16013	23.731	1.37532		0.17916	12.0105	1.07956		0.20324	2.27643	0.35725
0.14864	2.47516	0.3936		0.14876	102.563	2.01099		0.14736	4.01288	0.60346		0.20892	4.11645	0.61452		0.14627	7.4383	0.87147
0.12282	145.624	2.16323		0.45719	0.37839	-0.42206		0.33738	0.14607	-0.83544		0.21263	2.72367	0.43515		0.84245	0.03359	-1.47379
0.1125	14.9217	1.17382		0.23013	6.62193	0.82098		0.28702	4.19908	0.62315		0.78602	0.0333	-1.47758		0.30496	0.87478	-0.0581
0.2575	5.96716	0.77577		0.86817	0.04337	-1.36284		0.22404	2.71032	0.43302		0.19788	1.80163	0.25566		0.21007	0.39872	-0.39933
0.12035	6.41984	0.80752		0.19901	10.7989	1.03338		0.23772	1.00277	0.0012		0.11275	1.63895	0.21457		0.20994	0.56873	-0.24509
0.19327	0.54495	-0.26364		0.18211	2.51101	0.39985		0.23403	1.16784	0.06738		0.17956	4.95105	0.6947		0.34264	0.32183	-0.49238
0.1186	7.77683	0.8908		0.31202	0.53411	-0.27237		0.23883	0.4799	-0.31885		0.22294	1.28211	0.10793		0.20755	2.42665	0.38501
0.09994	75.5154	1.87804		0.41184	0.33637	-0.47318		0.37159	0.7435	-0.12872		0.371	1.72793	0.23753		0.17099	4.26435	0.62985
0.07271	31.1994	1.49415		0.19591	5.51623	0.74164		0.19536	7.01666	0.84613		0.18644	4.6646	0.66881		0.17138	2.25971	0.35405
0.32419	0.56832	-0.2454		0.89258	0.03085	-1.5107		0.34409	0.10659	-0.9723		0.20336	4.42447	0.64586		0.37179	0.16164	-0.79146
0.05895	32.9832	1.51829		0.07153	37.5204	1.57427		0.12553	3.03786	0.48257		0.40148	0.24121	-0.6176		0.17108	4.74209	0.67597
0.66318	0.03933	-1.40526		0.29303	2.85778	0.45603		0.13882	10.1946	1.00837		0.49383	0.30586	-0.51448		0.24751	0.65954	-0.18076
0.16082	1.9368	0.28709		0.13703	2.16152	0.33476		0.14132	4.06838	0.60942		0.15328	2.0409	0.30982		0.42684	0.1968	-0.70597
0.12493	23.5762	1.37247		0.41598	0.28051	-0.55206		0.1778	5.42632	0.73451		0.18894	1.44856	0.16094		0.21874	0.77588	-0.11021
0.47463	0.23146	-0.63553		0.15469	25.7424	1.41065		0.15292	63.4552	1.80247		0.4273	0.54615	-0.26269		0.15698	21.4111	1.33064
0.10499	18.9077	1.27664		0.25045	10.4988	1.02114		0.16901	3.55949	0.55139		0.36381	1.14935	0.06045		0.31676	0.34324	-0.4644
0.11233	5.3571	0.72893		0.28121	3.36391	0.52684		0.4765	0.15462	-0.81074		0.28888	0.91998	-0.03622		0.49619	0.09501	-1.02223
0.29573	0.45587	-0.34116		0.35646	0.39308	-0.40552		0.2428	0.22033	-0.65693		0.20601	5.36105	0.72925		0.24744	0.99934	-0.000286655
0.2636	1.45021	0.16143		0.15708	3.04984	0.48428		0.10234	16.7482	1.22397		0.17778	3.57529	0.55331		0.11881	9.95757	0.99815
0.31873	0.68301	-0.16557		0.14365	10.2711	1.01162		0.12481	14.1195	1.14982		0.38204	0.24194	-0.6163		0.24194	1.894	0.27738
0.09725	18.4121	1.2651		0.13566	19.3931	1.28765		0.24134	1.57463	0.19718		0.18169	3.33403	0.52297		0.12564	2.98394	0.47479
0.24202	4.95769	0.69528		0.15129	5.55928	0.74502		0.54747	0.14191	-0.84798		0.4582	0.09826	-1.00763		0.70176	0.03683	-1.43376
0.0978	38.2994	1.58319		0.12078	7.94519	0.9001		0.20022	2.84607	0.45425		0.30748	0.11684	-0.9324		0.21262	1.03905	0.01664
0.26161	4.89719	0.68995		0.31849	4.72624	0.67452		0.15228	3.63512	0.56052		0.17354	7.38426	0.86831		0.13863	0.15467	-0.81058
0.35192	0.25406	-0.59506		0.19525	4.35774	0.63926		0.28643	0.44807	-0.34865		0.15763	6.67028	0.82414		0.20061	2.90615	0.46332
0.12116	19.8977	1.2988		0.13924	10.5201	1.02202		0.1993	1.59189	0.20191		0.20354	1.63377	0.21319		0.34024	0.52847	-0.27698
0.04735	4.96086	0.69556		0.27153	16.3237	1.21282		0.14332	6.81844	0.83369		0.28997	0.23792	-0.62356		0.20037	0.46593	-0.33168
0.27991	1.22585	0.08844		0.13489	25.4876	1.40633		0.16759	2.30422	0.36252		0.21204	6.20912	0.79303		0.17977	1.11445	0.04706
0.27697	30.9227	1.49028		0.27778	1.21999	0.08636		0.1618	4.05912	0.60843		0.24085	1.99931	0.30088		0.42588	0.28512	-0.54498
0.10624	7.94412	0.90005		0.09191	25.387	1.40461		0.22763	5.02537	0.70117		0.89233	0.04335	-1.36305		0.23587	2.35336	0.37169
0.24364	3.11444	0.49338		0.29982	0.88935	-0.05093		0.34837	0.11928	-0.92342		0.25995	0.46032	-0.33694		0.33367	0.59687	-0.22412
0.27557	0.36236	-0.44086		0.43202	0.13819	-0.85951		0.33785	0.42971	-0.36683		0.1404	5.63714	0.75106		0.18386	2.41221	0.38242
0.21345	9.59238	0.98193		0.12825	5.3934	0.73186		0.15239	24.7299	1.39322		0.26171	0.65742	-0.18215		0.45494	0.05879	-1.2307
0.13104	5.00528	0.69943		0.15418	9.46629	0.97618		0.20657	6.41558	0.80724		0.28765	0.40785	-0.3895		0.15059	5.12931	0.71006
0.11478	32.8852	1.517		0.15121	9.29946	0.96846		0.38195	0.72035	-0.14245		0.87108	0.03372	-1.47217		0.34298	0.3238	-0.48972
0.35415	0.49087	-0.30903		0.88946	0.02998	-1.52319		0.45446	0.12647	-0.898		0.39867	0.24032	-0.61921		0.22869	2.54206	0.40519
0.28843	0.39556	-0.40279		0.1611	29.0259	1.46279		0.16158	36.3059	1.55998		0.25667	0.66467	-0.17739		0.22005	1.53814	0.18699
0.11433	4.485	0.65176		0.14431	11.7197	1.06892		0.23201	6.19352	0.79194		0.19022	9.44164	0.97505		0.13522	1.94754	0.28949
0.11766	50.2841	1.70143		0.13165	25.8068	1.41173		0.50549	0.06157	-1.21063		0.30146	2.88725	0.46048		0.2507	1.04932	0.02091
0.73301	0.04213	-1.37545		0.07171	13.1798	1.11991		0.13354	6.42073	0.80758		0.17865	10.0402	1.00174		0.24192	1.43727	0.15754
0.42964	0.08439	-1.07373		0.17954	6.42198	0.80767		0.1345	6.87811	0.83747		0.40262	1.15807	0.06373		0.64163	0.06349	-1.19733
0.13083	8.69471	0.93925		0.37191	0.16734	-0.7764		0.31125	0.0912	-1.04		0.15096	12.1628	1.08503		0.58181	0.04084	-1.38893
0.23261	5.22453	0.71805		0.16964	3.3086	0.51964		0.2618	1.08177	0.03413		0.55419	0.04476	-1.3491		0.23318	0.82503	-0.08353
0.21105	0.54115	-0.26669		0.17268	20.1725	1.30476		0.16964	8.82006	0.94547		0.19635	3.84032	0.58437		0.34423	0.16148	-0.79187
0.33509	1.46449	0.16569		0.1863	7.72056	0.88765		0.37435	0.07876	-1.10368		0.21281	1.51924	0.18163		0.2188	1.44773	0.16069
0.60587	0.0552	-1.25809		0.39721	0.07577	-1.12051		0.1859	7.36358	0.86709		0.42196	0.32067	-0.49395		0.38638	0.27226	-0.56502
0.2552	13.044	1.11541		0.22327	9.45263	0.97555		0.14555	2.00573	0.30227		0.9192	0.03397	-1.46888		0.22802	4.84947	0.68569
0.12648	29.1816	1.46511		0.13792	40.1664	1.60386		0.19607	1.41648	0.15121		0.14053	0.86673	-0.06211		0.8999	0.03191	-1.49602
0.33141	6.11503	0.7864		0.21488	1.27749	0.10636		0.80976	0.0337	-1.47242		0.23474	0.24745	-0.60652		0.17135	22.8673	1.35921
0.42186	0.10596	-0.97487		0.17764	7.42735	0.87083		0.15213	6.32589	0.80112		0.34967	0.6141	-0.21176		0.16346	1.71734	0.23486
0.30013	3.43122	0.53545		0.7458	0.03586	-1.44544		0.11617	13.019	1.11458		0.22432	1.78832	0.25245		0.27659	0.45947	-0.33774
0.18596	3.83049	0.58325		0.22497	2.56903	0.40977		0.46608	0.09467	-1.02377		0.16252	7.07294	0.8496		0.20985	2.1256	0.32748
0.09714	7.67319	0.88498		0.30497	2.93686	0.46788		0.19685	0.48492	-0.31433		0.24928	0.74512	-0.12777		0.9371	0.03416	-1.4665
0.31554	1.63969	0.21476		0.55693	0.04947	-1.3057		0.28519	2.78845	0.44536		0.31384	1.61582	0.20839		0.17015	2.1167	0.32566
0.1071	29.588	1.47112		0.11367	6.47332	0.81113		0.1715	2.35443	0.37189		0.65188	0.03751	-1.42587		0.4567	0.13505	-0.86951
0.15732	11.3976	1.05681		0.42359	0.89378	-0.04877		0.44301	0.05339	-1.27251		0.22462	1.08821	0.03671		0.29663	0.15752	-0.80268
0.30749	3.08248	0.4889		0.32314	0.07894	-1.1027		0.27355	0.82274	-0.08474		0.91442	0.03612	-1.44221		0.42084	0.35447	-0.45042
0.13103	4.07139	0.60974		0.17334	4.41916	0.64534		0.12379	20.5576	1.31297		0.20579	4.26257	0.62967		0.11633	0.96472	-0.0156
0.22424	6.36701	0.80394		0.33374	0.86737	-0.0618		0.21219	29.2686	1.4664		0.22013	1.65429	0.21861		0.13625	1.46024	0.16442
0.14957	10.4064	1.0173		0.12184	23.8924	1.37826		0.33467	0.09257	-1.03352		0.38252	0.21973	-0.6581		0.15705	10.5513	1.02331
0.33175	0.12604	-0.89949		0.12729	12.965	1.11277		0.15783	39.1823	1.59309		0.50964	0.0487	-1.31247		0.83845	0.03589	-1.44502
0.06268	12.0619	1.08142		0.26239	0.32475	-0.48845		0.18204	8.88577	0.9487		0.30075	1.74307	0.24132		0.4257	0.08686	-1.06117
0.11452	4.08366	0.61105		0.14298	13.8035	1.13999		0.2383	1.55382	0.1914		0.24207	6.44713	0.80937		0.17542	2.14815	0.33207
0.41464	0.3307	-0.48057		0.29893	1.95059	0.29017		0.62787	0.05034	-1.29811		0.39892	0.70287	-0.15313		0.15391	1.91673	0.28256
0.56121	0.06889	-1.16182		0.25845	0.25968	-0.58556		0.40638	0.75793	-0.12037		0.43366	0.48011	-0.31866		0.21134	1.5258	0.1835
0.59945	0.10692	-0.97096		0.28026	1.9659	0.29356		0.16898	3.76013	0.5752		0.32546	0.88009	-0.05547		0.39834	0.11834	-0.92686
0.27634	2.40256	0.38067		0.3333	6.70124	0.82616		0.16088	2.41496	0.38291		0.15272	10.1137	1.00491		0.36835	0.1306	-0.88406
0.24787	20.4613	1.31093		0.15926	8.07353	0.90706		0.08495	6.87127	0.83704		0.25534	1.90733	0.28042		0.16258	1.4712	0.16767
0.27259	0.33737	-0.4719		0.10787	10.6414	1.027		0.13119	6.01695	0.77938		0.15226	5.49631	0.74007		0.22543	3.14243	0.49727
0.09601	9.42385	0.97423		0.53648	0.04178	-1.37906		0.3373	2.12223	0.32679		0.22779	1.43731	0.15755		0.47383	0.08	-1.09689
0.28013	20.8883	1.3199		0.3113	1.83386	0.26337		0.30176	2.09261	0.32069		0.28541	0.36313	-0.43993		0.36844	0.19038	-0.72039
0.27436	4.82361	0.68337		0.3166	1.45324	0.16234		0.27254	2.20822	0.34404		0.17943	2.33958	0.36914		0.13718	1.55398	0.19145
0.11126	1383.89	3.1411		0.13394	12.7881	1.10681		0.19582	0.73489	-0.13378		0.18447	0.67196	-0.17266		0.38893	0.29072	-0.53652
0.35334	2.51585	0.40069		0.13946	7.61805	0.88184		0.24548	0.74882	-0.12562		0.37507	0.76739	-0.11498		0.22646	0.71512	-0.14562
0.37389	0.48565	-0.31368		0.10893	20.0127	1.30131		0.31157	1.45804	0.16377		0.31947	0.4122	-0.38489		0.34052	0.29202	-0.53459
0.29166	4.40996	0.64443		0.14479	7.58544	0.87998		0.22526	2.11517	0.32535		0.6349	0.04622	-1.3352		0.92402	0.04227	-1.37394
0.32177	0.22716	-0.64366		0.44225	0.2088	-0.68026		0.17648	6.68616	0.82518		0.17786	3.37069	0.52772		0.46134	0.15554	-0.80816
0.07284	104.796	2.02034		0.2788	3.33232	0.52275		0.87564	0.03522	-1.45325		0.21152	2.11131	0.32455		0.26097	0.49043	-0.30942
0.1079	20.6748	1.31544		0.5444	0.07076	-1.15018		0.15611	6.10989	0.78603		0.51783	0.17486	-0.75732		0.392	0.47372	-0.32448
0.32968	0.41112	-0.38604		0.10225	19.1374	1.28188		0.03941	55.4936	1.74424		0.44613	0.85011	-0.07053		0.42312	0.33514	-0.47477
0.83613	0.03675	-1.4347		0.13195	1.15476	0.06249		0.38781	0.21257	-0.6725		0.90085	0.02659	-1.57533		0.25865	0.67315	-0.17189
0.16791	0.59818	-0.22317		0.10857	7.64062	0.88313		0.14761	1.65377	0.21848		0.19063	2.61261	0.41708		0.32121	0.37315	-0.42812
0.11245	9.31776	0.96931		0.3938	1.61378	0.20784		0.41332	0.29887	-0.52452		0.16464	1.74951	0.24292		0.27685	0.45812	-0.33902
0.12203	41.56	1.61868		0.17881	25.4673	1.40598		0.14242	19.444	1.28879		0.18011	4.29946	0.63341		0.25251	1.27373	0.10508
0.3438	12.9852	1.11345		0.20412	1.64541	0.21627		0.12239	3.63285	0.56025		0.64341	0.04593	-1.33786		0.39269	0.50748	-0.29458
0.3737	0.9551	-0.01995		0.14844	9.36164	0.97135		0.18026	6.10522	0.7857		0.32265	0.33975	-0.46884		0.34639	0.18427	-0.73454
0.18196	4.54766	0.65779		0.34609	1.98049	0.29677		0.22041	0.42365	-0.37299		0.93144	0.03193	-1.49584		0.30175	0.45381	-0.34312
0.29514	0.83373	-0.07897		0.35123	0.80822	-0.09247		0.15395	14.374	1.15758		0.15641	2.11152	0.3246		0.22344	4.91135	0.6912
0.29263	3.0106	0.47865		0.15964	96.374	1.98396		0.44053	1.64513	0.2162		0.23318	3.68632	0.56659		0.36617	0.18296	-0.73763
0.45364	0.11669	-0.93298		0.45459	0.62851	-0.20169		0.12203	27.5233	1.4397		0.35073	0.48015	-0.31862		0.93722	0.03943	-1.40412
0.10607	1.99769	0.30053		0.31865	2.35594	0.37216		0.13282	5.23914	0.71926		0.42612	0.05865	-1.23173		0.21484	3.06649	0.48664
0.32195	1.79636	0.25439		0.192	2.89753	0.46203		0.32716	0.1401	-0.85356		0.43366	0.35832	-0.44573		0.31461	0.1662	-0.77937
0.14766	4.43817	0.6472		0.73638	0.03589	-1.44501		0.13286	36.7798	1.56561		0.22973	0.88797	-0.0516		0.78274	0.03391	-1.46968
0.36065	2.88455	0.46008		0.14269	17.1036	1.23309		0.17118	13.4275	1.128		0.65524	0.03991	-1.39897		0.29458	0.93886	-0.0274
0.17625	15.109	1.17924		0.32297	1.52369	0.1829		0.14018	11.7499	1.07003		0.16947	1.89501	0.27761		0.27625	0.40004	-0.3979
0.18665	1.22518	0.0882		0.21796	2.9003	0.46244		0.32257	3.23081	0.50931		0.92398	0.03664	-1.43607		0.18231	1.58706	0.20059
0.07276	9.75085	0.98904		0.13581	12.8493	1.10888		0.16709	1.48518	0.17178		0.30415	1.40005	0.14614		0.23803	0.26145	-0.58261
0.16968	4.99241	0.69831		0.31078	2.65758	0.42449		0.38877	2.7415	0.43799		0.19208	3.44335	0.53698		0.17398	5.68891	0.75503
0.11182	285.706	2.45592		0.15528	6.43346	0.80844		0.29598	8.14936	0.91112		0.33001	0.69213	-0.15981		0.18448	2.18664	0.33978
0.20997	49.7637	1.69691		0.29579	0.76058	-0.11885		0.22718	10.4246	1.01806		0.23937	0.64417	-0.191		0.2432	1.70331	0.23129
0.27388	6.60001	0.81954		0.16398	15.8971	1.20132		0.18366	0.56692	-0.24648		0.23262	0.91674	-0.03776		0.84273	0.03172	-1.4987
0.07356	3.63379	0.56036		0.15369	4.22752	0.62609		0.17827	9.07722	0.95795		0.37449	0.55885	-0.2527		0.44332	0.13562	-0.86766
0.31659	2.49308	0.39674		0.29778	0.24274	-0.61485		0.34233	2.36968	0.37469		0.17361	2.75943	0.44082		0.33394	0.12038	-0.91943
0.33587	4.83351	0.68426		0.39404	0.31783	-0.4978		0.15211	8.80273	0.94462		0.80446	0.03698	-1.43203		0.88917	0.02953	-1.52981
0.48845	0.07753	-1.11056		0.18064	6.79036	0.83189		0.18819	8.21593	0.91466		0.33361	1.12794	0.05229		0.36965	0.31008	-0.50853
0.28543	1.54036	0.18762		0.76561	0.0325	-1.48813		0.18963	3.94888	0.59647		0.26925	0.37299	-0.42831		0.27613	0.50204	-0.29926
0.16495	28.0645	1.44816		0.30997	4.73477	0.6753		0.07207	5.21097	0.71692		0.40001	0.11797	-0.92822		0.21397	1.01056	0.00456
0.49478	0.07121	-1.14743		0.18766	8.71942	0.94049		0.18093	0.75235	-0.12358		0.23435	0.93265	-0.03028		0.15764	0.68153	-0.16652
0.10772	38.1386	1.58136		0.28134	2.73623	0.43715		0.13883	5.23254	0.71871		0.25623	8.70305	0.93967		0.18892	1.51291	0.17981
0.08904	14.4893	1.16105		0.36453	0.83775	-0.07688		0.14465	7.38346	0.86826		0.21354	1.0493	0.0209		0.25381	1.96877	0.2942
0.08814	20.9625	1.32144		0.39728	1.48265	0.17104		0.12578	2.86507	0.45714		0.50075	0.12193	-0.91388		0.27311	0.15804	-0.80124
0.25669	0.85617	-0.06744		0.16748	5.02849	0.70144		0.18479	7.34596	0.86605		0.37428	0.10807	-0.9663		0.18655	3.10135	0.49155
0.11582	33.837	1.52939		0.16937	18.3772	1.26428		0.26182	9.6212	0.98323		0.57833	0.06785	-1.16842		0.23299	1.39296	0.14394
0.42683	0.08065	-1.09338		0.40662	5.32366	0.72621		0.1425	0.68665	-0.16326		0.18592	2.38871	0.37816		0.19765	3.2526	0.51223
0.35019	2.44635	0.38852		0.30476	1.58584	0.20026		0.20281	1.25979	0.1003		0.26908	1.13322	0.05431		0.36154	0.35106	-0.45462
0.28827	3.13631	0.49642		0.20727	7.1492	0.85426		0.31958	0.21432	-0.66893		0.35789	1.05184	0.02195		0.71363	0.04159	-1.38102
0.33145	1.44838	0.16088		0.46222	0.1918	-0.71715		0.41949	0.22212	-0.65342		0.33289	0.37869	-0.42172		0.19667	0.8869	-0.05213
0.12307	4.8337	0.68428		0.20616	5.66047	0.75285		0.14157	8.37673	0.92307		0.33969	0.32472	-0.48849		0.22786	0.28404	-0.54663
0.16007	0.44967	-0.34711		0.08582	4.26966	0.63039		0.1291	49.0251	1.69042		0.64155	0.06859	-1.16377		0.80021	0.03929	-1.40576
0.31465	5.12535	0.70972		0.25528	23.9148	1.37867		0.19229	17.6745	1.24735		0.42581	0.16936	-0.77119		0.2047	1.52111	0.18216
0.30625	0.40782	-0.38953		0.57319	0.04289	-1.36761		0.14207	104.277	2.01819		0.85256	0.03906	-1.40826		0.3042	0.49782	-0.30293
0.11622	43.6955	1.64044		0.30529	2.32004	0.36549		0.52454	0.08215	-1.08541		0.93424	0.02909	-1.53628		0.30459	0.24361	-0.61331
0.13217	31.0034	1.49141		0.17727	4.72136	0.67407		0.19546	1.44182	0.15891		0.42025	0.34	-0.46852		0.19434	3.7422	0.57313
0.12845	43.1888	1.63537		0.28626	7.10501	0.85156		0.16439	7.35453	0.86656		0.17748	1.17842	0.0713		0.24288	0.26337	-0.57943
0.25386	0.84112	-0.07514		0.13927	0.89701	-0.0472		0.36494	11.9123	1.076		0.24139	1.68355	0.22623		0.72432	0.0389	-1.41003
0.3043	12.4866	1.09644		0.79417	0.0334	-1.47628		0.12303	4.5665	0.65958		0.93339	0.05968	-1.22421		0.17844	1.50288	0.17692
0.15498	16.5301	1.21828		0.16155	15.9634	1.20313		0.1485	4.75067	0.67675		0.69711	0.03686	-1.43339		0.27534	1.26721	0.10285
0.35554	2.52419	0.40212		0.11159	13.9755	1.14537		0.18279	5.62732	0.7503		0.39094	0.06076	-1.21637		0.26267	1.4609	0.16462
0.27159	0.87713	-0.05694		0.17376	3.17147	0.50126		0.38743	0.39719	-0.401		0.29768	2.85906	0.45622		0.21311	0.35807	-0.44604
0.697	0.03898	-1.40912		0.16487	7.63814	0.88299		0.51843	0.20324	-0.69198		0.18243	1.02548	0.01093		0.48252	0.05866	-1.23167
0.21167	12.6743	1.10293		0.15842	0.71684	-0.14458		0.15896	7.85395	0.89509		0.32113	0.34192	-0.46607		0.19477	2.16708	0.33587
0.30389	0.62465	-0.20436		0.18501	3.49054	0.54289		0.18385	0.96624	-0.01492		0.50441	0.1065	-0.97266		0.26726	0.37931	-0.42101
0.18173	4.85175	0.6859		0.36798	1.04794	0.02034		0.40621	0.33222	-0.47858		0.2862	0.51441	-0.28869		0.89245	0.02911	-1.53594
0.25967	2.70952	0.43289		0.13363	6.14528	0.78854		0.14194	4.76729	0.67827		0.93474	0.03001	-1.52275		0.47119	0.21797	-0.66161
0.11176	10.3987	1.01698		0.16559	15.2328	1.18278		0.14441	50.9172	1.70686		0.16499	1.32817	0.12325		0.26387	3.92033	0.59332
0.29844	2.51512	0.40056		0.42139	0.20901	-0.67983		0.16714	6.98639	0.84425		0.33853	0.38381	-0.41588		0.1735	3.73652	0.57247
0.09804	9.01375	0.95491		0.171	9.81059	0.99169		0.75102	0.03557	-1.44895		0.19591	1.33047	0.12401		0.38898	0.16384	-0.78559
0.10693	6.11558	0.78644		0.38362	0.21935	-0.65886		0.33165	1.15881	0.06401		0.55978	0.05734	-1.24152		0.2115	3.20474	0.50579
0.12815	2.98024	0.47425		0.33014	11.5854	1.06391		0.43366	0.08375	-1.07702		0.33353	0.19149	-0.71786		0.29213	0.75126	-0.12421
0.16636	5.37651	0.7305		0.36366	0.38492	-0.41463		0.23291	1.20499	0.08098		0.3525	0.57769	-0.23831		0.27804	1.30457	0.11547
0.1066	20.1639	1.30457		0.4759	0.08375	-1.077		0.59364	0.04131	-1.3839		0.78117	0.04787	-1.31994		0.22052	2.70236	0.43174
0.54603	0.06093	-1.21518		0.15812	2.2822	0.35835		0.41412	0.34743	-0.45913		0.18199	4.81209	0.68233		0.8886	0.03384	-1.4706
0.16789	1.4798	0.1702		0.30274	0.65083	-0.18653		0.16571	1.64403	0.21591		0.22501	3.3382	0.52351		0.28815	1.01864	0.00802
0.32837	4.33703	0.63719		0.12273	51.5029	1.71183		0.12617	31.9506	1.50448		0.12152	13.2517	1.12227		0.35714	0.31325	-0.50411
0.20396	11.1566	1.04753		0.08888	12.1806	1.08567		0.201	0.33894	-0.46988		0.25665	2.66532	0.42575		0.39396	0.14507	-0.83842
0.26283	2.54175	0.40513		0.4792	0.04769	-1.32161		0.11647	51.5195	1.71197		0.21454	2.06707	0.31536		0.13269	5.76739	0.76098
0.47333	0.33852	-0.47042		0.60927	0.04216	-1.37508		0.08935	2.64647	0.42267		0.3077	0.19984	-0.69932		0.1237	2.55164	0.40682
0.29962	0.55837	-0.25308		0.19041	0.3332	-0.47729		0.16183	8.28751	0.91842		0.33118	0.58454	-0.23319		0.2007	0.38928	-0.40974
0.34041	0.82358	-0.08429		0.27032	3.16369	0.50019		0.92025	0.02745	-1.56147		0.19348	2.03444	0.30845		0.2649	0.96871	-0.01381
0.12424	15.8695	1.20056		0.08722	6.66296	0.82367		0.36144	0.31422	-0.50277		0.24934	1.41665	0.15126		0.25085	0.56172	-0.25048
0.12611	3.99641	0.60167		0.15326	15.6516	1.19456		0.39127	0.60727	-0.21662		0.28854	0.83006	-0.08089		0.2187	1.94933	0.28989
0.11561	18.5334	1.26795		0.16619	3.72289	0.57088		0.84953	0.0361	-1.44251		0.18888	3.77819	0.57728		0.22173	0.70224	-0.15352
0.11267	21.9197	1.34083		0.79452	0.03445	-1.4628		0.35165	0.33075	-0.4805		0.76304	0.0423	-1.37363		0.19686	4.96014	0.69549
0.26178	1.62501	0.21086		0.77492	0.03674	-1.43484		0.17937	11.1721	1.04813		0.1888	5.29087	0.72353		0.19313	1.83978	0.26476
0.38986	0.28366	-0.5472		0.17318	6.50325	0.81313		0.19779	5.82757	0.76549		0.1969	2.25665	0.35347		0.16399	2.33179	0.36769
0.13917	19.9629	1.30022		0.17672	3.1194	0.49407		0.22522	3.18277	0.50281		0.20228	0.96975	-0.01334		0.20961	1.43661	0.15734
0.12888	35.4999	1.55023		0.09846	6.24412	0.79547		0.22187	1.69668	0.2296		0.42099	0.26814	-0.57163		0.82785	0.03253	-1.48774
0.19335	10.1685	1.00726		0.13479	18.2822	1.26203		0.3287	0.2607	-0.58386		0.1878	13.0519	1.11567		0.3387	0.19013	-0.72095
0.23851	2.31887	0.36528		0.3291	6.36776	0.80399		0.17683	5.94323	0.77402		0.43433	0.72419	-0.14015		0.90605	0.03205	-1.49419
0.28964	2.76793	0.44216		0.1777	1.65156	0.21789		0.90953	0.03449	-1.46229		0.1537	3.11821	0.4939		0.37184	0.1683	-0.77392
0.31851	3.24535	0.51126		0.16636	9.59044	0.98184		0.19392	4.85546	0.68623		0.21856	4.7987	0.68112		0.24452	0.42584	-0.37075
0.13424	6.75096	0.82937		0.12955	14.4237	1.15908		0.26767	0.27993	-0.55294		0.53816	0.17153	-0.76566		0.21065	4.03486	0.60583
0.11182	4.8717	0.68768		0.11845	1.56448	0.19437		0.18437	1.39381	0.1442		0.33677	0.17401	-0.75942		0.19827	2.91898	0.46523
0.1999	1.50471	0.17745		0.14799	7.65664	0.88404		0.62053	0.03868	-1.41257		0.17013	4.15935	0.61903		0.90876	0.03584	-1.4456
0.13373	23.4532	1.3702		0.25045	0.91582	-0.03819		0.18786	2.47583	0.39372		0.62262	0.0693	-1.15927		0.21244	2.35624	0.37222
0.13369	5.11733	0.70904		0.15882	5.67767	0.75417		0.34152	0.20648	-0.68512		0.22764	1.39983	0.14608		0.26342	0.10449	-0.98094
0.18922	1.60158	0.20455		0.41672	0.14238	-0.84654		0.15352	8.00529	0.90338		0.35185	1.85245	0.26775		0.9023	0.03892	-1.40983
0.29061	0.18012	-0.74443		0.22963	2.34546	0.37023		0.19714	7.02203	0.84646		0.09763	1.583	0.19948		0.25397	1.40831	0.1487
0.1056	18.8779	1.27595		0.33709	0.6173	-0.2095		0.88358	0.03511	-1.45452		0.23146	1.44296	0.15925		0.18149	3.38391	0.52942
0.40199	0.46904	-0.32879		0.85657	0.02888	-1.53933		0.16867	3.84539	0.58494		0.23184	1.7443	0.24162		0.2617	2.06238	0.31437
0.1404	5.49372	0.73987		0.12312	20.9275	1.32072		0.1398	8.84708	0.9468		0.31758	0.88405	-0.05352		0.32604	0.2133	-0.67101
0.59291	0.09213	-1.03562		0.15479	11.9168	1.07616		0.36965	0.19617	-0.70737		0.2552	0.36057	-0.443		0.90636	0.03072	-1.51262
0.28127	8.04244	0.90539		0.14625	25.1494	1.40053		0.41168	1.62288	0.21029		0.31411	0.12667	-0.89731		0.23573	0.9889	-0.00485
0.49179	0.16227	-0.78977		0.14816	4.55923	0.65889		0.14597	2.6442	0.42229		0.26644	0.67241	-0.17236		0.37125	0.36578	-0.43678
0.1224	22.5618	1.35337		0.14011	1.30601	0.11595		0.14708	2.54929	0.40642		0.33216	1.05713	0.02413		0.27873	2.41116	0.38223
0.13165	6.52409	0.81452		0.34587	0.78556	-0.10482		0.11588	2.22501	0.34733		0.29354	0.99052	-0.00414		0.38041	0.20865	-0.68057
0.12668	2.82196	0.45055		0.328	2.43291	0.38613		0.13037	12.5731	1.09944		0.2029	4.72698	0.67458		0.23838	1.52088	0.18209
0.29967	3.31442	0.52041		0.28211	1.63836	0.21441		0.15661	1.6974	0.22979		0.38918	0.38517	-0.41435		0.74638	0.03425	-1.46528
0.24818	1.31234	0.11805		0.13616	9.45592	0.9757		0.19449	8.27334	0.91768		0.24167	1.29713	0.11298		0.2474	1.06903	0.02899
0.28743	17.8431	1.25147		0.35736	5.25636	0.72069		0.15014	25.725	1.41036		0.28567	0.60682	-0.21694		0.1994	1.5259	0.18352
0.42904	0.06592	-1.18096		0.26541	13.8161	1.14038		0.83899	0.03491	-1.457		0.5883	0.06914	-1.16029		0.16134	1.36663	0.13565
0.16509	49.7322	1.69664		0.27469	0.21485	-0.66786		0.20499	1.44347	0.15941		0.47043	0.04789	-1.31977		0.18748	2.07354	0.31671
0.3474	0.19634	-0.70698		0.1512	4.86589	0.68716		0.45024	0.1853	-0.73212		0.64217	0.0456	-1.34107		0.23366	1.83487	0.26361
0.10103	12.5527	1.09874		0.58812	0.04467	-1.35		0.17126	5.87657	0.76912		0.14943	5.28685	0.7232		0.1643	1.29236	0.11138
0.35634	0.31651	-0.49961		0.15761	53.8709	1.73135		0.90778	0.03143	-1.50262		0.49538	0.10502	-0.97872		0.1197	4.27272	0.6307
0.13553	38.8081	1.58892		0.10641	17.4952	1.24292		0.27113	2.14904	0.33225		0.43406	0.11966	-0.92204		0.12364	4.92411	0.69233
0.25018	10.2347	1.01008		0.17385	5.45242	0.73659		0.18791	2.05082	0.31193		0.3204	0.3954	-0.40297		0.38605	0.31759	-0.49813
0.35022	0.26987	-0.56884		0.10597	4.88555	0.68891		0.31381	1.81255	0.25829		0.19106	1.08924	0.03712		0.20898	5.0184	0.70056
0.12302	4.70611	0.67266		0.39444	0.57602	-0.23956		0.31766	0.50117	-0.30001		0.42806	0.13945	-0.85559		0.19069	1.95622	0.29142
0.38606	0.71852	-0.14356		0.10728	24.4605	1.38846		0.16522	7.64216	0.88322		0.34545	0.4212	-0.37552		0.85906	0.0307	-1.5128
0.19469	7.82756	0.89363		0.15394	3.1771	0.50203		0.13811	77.8044	1.891		0.18937	4.62544	0.66515		0.20337	1.95657	0.29149
0.32651	23.8658	1.37778		0.08878	19.1228	1.28155		0.17838	2.72504	0.43537		0.22971	3.58301	0.55425		0.91447	0.03412	-1.46701
0.86214	0.03379	-1.4712		0.87488	0.03616	-1.44171		0.35048	1.29179	0.11119		0.20091	2.50443	0.39871		0.20722	5.0198	0.70069
0.33118	2.58149	0.41187		0.18237	21.886	1.34017		0.46186	0.67948	-0.16783		0.58008	0.0524	-1.28067		0.31295	0.53702	-0.27001
0.10853	24.5608	1.39024		0.13726	94.7081	1.97639		0.30635	1.96139	0.29256		0.18036	7.36294	0.86705		0.30964	1.74395	0.24154
0.15867	107.844	2.03279		0.17963	7.86354	0.89562		0.17366	10.4465	1.01897		0.18036	4.10715	0.61354		0.20968	6.16886	0.7902
0.30832	6.40534	0.80654		0.12581	9.06179	0.95721		0.19484	4.61067	0.66376		0.37896	0.16353	-0.7864		0.18714	1.21478	0.0845
0.24173	8.01414	0.90386		0.22138	6.03317	0.78055		0.25057	1.41225	0.14991		0.16757	4.12313	0.61523		0.18829	2.41635	0.38316
0.15313	6.7001	0.82608		0.16455	17.218	1.23598		0.20339	0.24635	-0.60844		0.30826	0.51942	-0.28448		0.39334	0.28483	-0.54542
0.31332	1.10992	0.04529		0.14786	2.06724	0.31539		0.59873	0.05177	-1.28596		0.42255	0.20771	-0.68253		0.22783	0.82178	-0.08524
0.43876	0.15954	-0.79713		0.1628	3.902	0.59129		0.21449	2.84103	0.45348		0.21094	2.5286	0.40288		0.16663	1.09116	0.03789
0.09275	8.31101	0.91965		0.35626	0.25171	-0.59911		0.07872	26.229	1.41878		0.17815	10.4718	1.02002		0.28203	0.1421	-0.84741
0.10277	9.1495	0.9614		0.26858	0.71572	-0.14526		0.1277	5.46912	0.73792		0.60781	0.11399	-0.94311		0.62623	0.05079	-1.29425
0.34053	0.821	-0.08566		0.30075	1.49793	0.17549		0.10747	5.38233	0.73097		0.23701	2.67311	0.42702		0.21469	0.72524	-0.13952
0.86291	0.03244	-1.48887		0.15265	3.09203	0.49024		0.16335	1.31526	0.11901		0.36386	0.18045	-0.74365		0.29176	0.68646	-0.16338
0.21277	55.2098	1.74202		0.1718	3.34267	0.52409		0.16601	46.0031	1.66279		0.29436	1.79558	0.2542		0.14286	2.04157	0.30996
0.33496	0.08901	-1.05055		0.19505	5.24407	0.71967		0.46993	0.08558	-1.06762		0.3083	2.49628	0.39729		0.26614	1.00682	0.00295
0.16978	30.1443	1.47921		0.16946	55.1346	1.74142		0.12511	6.55796	0.81677		0.1287	8.63151	0.93609		0.93832	0.03084	-1.51082
0.11638	15.8091	1.19891		0.07823	36.4547	1.56175		0.38911	0.62733	-0.20251		0.31875	1.86909	0.27163		0.18577	0.72988	-0.13675
0.37064	4.94913	0.69453		0.31899	0.60738	-0.21654		0.31407	1.99922	0.30086		0.2112	3.84909	0.58536		0.18603	0.99556	-0.00193
0.39592	0.35856	-0.44544		0.15112	7.19043	0.85676		0.37775	0.33988	-0.46868		0.60945	0.08639	-1.06351		0.21095	1.09977	0.0413
0.2793	0.58114	-0.23572		0.3403	7.23106	0.8592		0.1018	11.7243	1.06909		0.2188	2.54588	0.40584		0.23093	1.06336	0.02668
0.12092	17.7066	1.24814		0.15792	10.9532	1.03954		0.3426	0.76076	-0.11875		0.20759	3.18066	0.50252		0.16889	3.49557	0.54352
0.14489	64.5568	1.80994		0.75767	0.03348	-1.47526		0.17371	15.1402	1.18013		0.18091	4.79611	0.68089		0.94312	0.03427	-1.46503
0.87605	0.12659	-0.89759		0.16936	10.0024	1.0001		0.15631	18.5944	1.26938		0.37862	0.48152	-0.31739		0.45173	0.15032	-0.82299
0.34695	0.98871	-0.00493		0.21147	1.663	0.22089		0.20078	55.052	1.74077		0.38436	0.22961	-0.63901		0.26158	0.48923	-0.31049
0.32314	7.83389	0.89398		0.19767	0.94119	-0.02632		0.16413	8.58064	0.93352		0.34843	1.72558	0.23693		0.65602	0.03942	-1.40428
0.03127	74.1561	1.87015		0.08111	15.7924	1.19845		0.13	20.3233	1.30799		0.13847	4.05159	0.60763		0.24465	1.61324	0.2077
0.23604	4.86825	0.68737		0.27203	1.30284	0.11489		0.14701	6.36128	0.80354		0.15669	1.69669	0.2296		0.20401	11.3931	1.05664
0.13298	9.06906	0.95756		0.19742	25.3814	1.40452		0.42081	0.17399	-0.75947		0.40715	0.21149	-0.67472		0.22061	1.02516	0.01079
0.28659	6.48978	0.81223		0.31253	10.5403	1.02285		0.16168	2.21647	0.34566		0.89977	0.04027	-1.39501		0.16472	3.57252	0.55297
0.30116	0.35708	-0.44724		0.43737	0.39912	-0.3989		0.25853	0.68051	-0.16717		0.50606	0.06513	-1.18619		0.11769	9.37059	0.97177
0.13248	7.88597	0.89685		0.35467	0.88193	-0.05457		0.35949	7.00217	0.84523		0.25462	0.87822	-0.05639		0.22972	1.6906	0.22804
0.03903	12.6916	1.10352		0.55169	0.04339	-1.3626		0.15803	2.12773	0.32792		0.25684	0.96655	-0.01478		0.2563	0.82852	-0.0817
0.22148	5.12448	0.70965		0.15237	15.0362	1.17714		0.91443	0.03289	-1.48294		0.16773	3.83513	0.58378		0.29166	0.2227	-0.65227
0.14743	2.77596	0.44341		0.17418	15.3137	1.18508		0.11935	39.4323	1.59585		0.32302	1.17621	0.07049		0.19504	2.45185	0.38949
0.09972	32.9515	1.51788		0.90408	0.0313	-1.50451		0.09369	25.9146	1.41354		0.2626	2.63542	0.42085		0.31242	0.20351	-0.69142
0.43885	0.36075	-0.44279		0.31241	9.02579	0.95549		0.13149	6.50181	0.81303		0.88138	0.04189	-1.37784		0.47449	0.1269	-0.89654
0.54758	0.04142	-1.38282		0.46795	0.13499	-0.86968		0.17225	56.3848	1.75116		0.44674	0.30586	-0.51448		0.22788	2.06301	0.3145
0.72089	0.04064	-1.39104		0.22935	3.31191	0.52008		0.1656	1.10817	0.04461		0.41385	0.20221	-0.69421		0.3569	0.50514	-0.29659
0.36965	2.13502	0.3294		0.26353	14.8954	1.17305		0.26207	1.38321	0.14089		0.78952	0.0363	-1.44013		0.11552	1.46035	0.16446
0.68111	0.0471	-1.327		0.14299	3.1511	0.49846		0.13356	3.46189	0.53931		0.89185	0.03507	-1.45501		0.54109	0.06513	-1.18625
0.18315	25.4123	1.40504		0.27711	10.361	1.0154		0.20379	1.16652	0.06689		0.55567	0.09707	-1.01292		0.84116	0.03595	-1.44429
0.38753	0.64322	-0.19164		0.1355	3.61755	0.55841		0.21574	4.62508	0.66512		0.87459	0.03207	-1.49396		0.22701	1.55032	0.19042
0.15608	38.6976	1.58768		0.53017	0.0831	-1.0804		0.16155	4.455	0.64885		0.91012	0.03184	-1.49704		0.52107	0.15553	-0.80818
0.22722	7.8238	0.89342		0.19082	7.86309	0.89559		0.11974	4.30168	0.63364		0.28436	1.22202	0.08708		0.82104	0.03461	-1.46078
0.12045	1.69432	0.22899		0.14829	21.1293	1.32489		0.22713	2.55267	0.407		0.1692	6.03709	0.78083		0.27557	0.52627	-0.27879
0.34163	0.75663	-0.12112		0.35659	1.20595	0.08133		0.18053	0.48188	-0.31706		0.76003	0.03511	-1.45454		0.47478	0.13444	-0.87149
0.73207	0.03786	-1.42181		0.39526	0.13896	-0.8571		0.11769	7.30841	0.86382		0.22582	0.69929	-0.15534		0.34054	0.28578	-0.54396
0.33246	0.51787	-0.28578		0.11621	11.8419	1.07342		0.31462	0.18687	-0.72845		0.26855	0.82526	-0.08341		0.18429	2.40407	0.38095
0.11215	15.9119	1.20172		0.21775	3.23727	0.51018		0.17814	9.75588	0.98927		0.19339	0.52221	-0.28215		0.3256	0.26483	-0.57703
0.62345	1.35993	0.13352		0.13618	128.508	2.10893		0.24035	3.6915	0.5672		0.65865	0.03861	-1.41334		0.21694	3.49302	0.5432
0.59619	1.46258	0.16512		0.21252	12.7085	1.1041		0.2532	3.00916	0.47845		0.37572	0.55948	-0.25221		0.20743	0.55852	-0.25296
0.4192	5.67291	0.75381		0.12208	23.5279	1.37158		0.32738	0.77914	-0.10839		0.26737	2.26917	0.35587		0.91963	0.03191	-1.49604
0.57694	0.17549	-0.75576		0.10605	16.0542	1.20559		0.16779	38.7536	1.58831		0.20912	1.02604	0.01116		0.2604	1.44274	0.15919
0.82519	0.08386	-1.07645		0.15366	14.993	1.17589		0.61381	0.03906	-1.40828		0.93206	0.03485	-1.45779		0.79525	0.03659	-1.43661
0.4584	2.50614	0.399		0.18849	2.78486	0.4448		0.72451	0.03871	-1.41216		0.21449	4.11349	0.61421		0.21475	0.829	-0.08145
0.55303	6.6809	0.82484		0.10795	4.33439	0.63693		0.15492	8.00709	0.90347		0.53007	0.06867	-1.16325		0.27463	0.48838	-0.31124
0.57895	1.93761	0.28727		0.36836	2.29827	0.3614		0.39434	0.19893	-0.7013		0.27794	0.36827	-0.43384		0.16988	1.62348	0.21045
0.26004	26.1047	1.41672		0.12044	8.08287	0.90757		0.53638	0.05148	-1.28837		0.24612	2.24248	0.35073		0.23981	3.32062	0.52122
0.10244	285.789	2.45605		0.21359	1.01147	0.00495		0.13467	8.76075	0.94254		0.42559	0.41184	-0.38527		0.3029	0.3618	-0.44154
0.30915	2.01801	0.30492		0.17486	5.96659	0.77573		0.16698	3.53866	0.54884		0.25976	1.8829	0.27483		0.2766	0.70172	-0.15384
0.11056	54.6784	1.73782		0.16089	6.80515	0.83284		0.91197	0.02775	-1.55672		0.15071	14.1244	1.14997		0.5145	0.10008	-0.99967
0.21243	3.98271	0.60018		0.29166	6.49571	0.81263		0.37364	0.35479	-0.45003		0.24928	0.71108	-0.14808		0.71419	0.03513	-1.45428
0.28672	11.7119	1.06863		0.13555	10.9292	1.03859		0.17371	0.52735	-0.2779		0.66834	0.04222	-1.37452		0.32354	0.12051	-0.91898
0.15815	14.5845	1.16389		0.41805	6.25131	0.79597		0.25677	1.83517	0.26368		0.21777	1.51008	0.179		0.89558	0.04278	-1.36871
0.71973	0.03853	-1.41418		0.25312	3.89336	0.59032		0.15037	1.43816	0.15781		0.28909	2.01084	0.30338		0.1708	3.90401	0.59151
0.11841	11.9456	1.07721		0.11358	22.8039	1.35801		0.17134	3.39329	0.53062		0.27264	1.36421	0.13488		0.15071	6.78022	0.83124
0.22292	17.708	1.24817		0.14057	19.8823	1.29847		0.16521	3.67297	0.56502		0.28791	1.69628	0.2295		0.92098	0.02937	-1.53215
0.16439	54.6571	1.73765		0.31305	0.40967	-0.38756		0.15132	1.40354	0.14722		0.48767	0.11037	-0.95717		0.18773	0.94122	-0.02631
0.83503	0.03713	-1.43031		0.24322	4.36055	0.63954		0.44977	0.42106	-0.37566		0.29307	0.73658	-0.13278		0.20817	0.67077	-0.17342
0.27137	2.807	0.44824		0.24024	17.7187	1.24843		0.14634	2.51598	0.40071		0.21523	6.56063	0.81695		0.22988	0.3893	-0.40971
0.14555	4.06962	0.60955		0.36044	0.78173	-0.10694		0.23713	0.39299	-0.40562		0.18067	1.89296	0.27714		0.91273	0.03263	-1.48638
0.07794	22.11	1.34459		0.29542	3.56157	0.55164		0.09531	1.46065	0.16455		0.49309	0.29654	-0.52792		0.28328	0.15924	-0.79794
0.35898	1.24932	0.09667		0.49741	0.05178	-1.28588		0.28008	1.37969	0.13978		0.19232	5.59305	0.74765		0.51416	0.06742	-1.1712
0.54208	0.08621	-1.06444		0.25257	9.75531	0.98924		0.22282	8.46773	0.92777		0.37219	0.26754	-0.57261		0.92956	0.07357	-1.13329
0.1974	22.0696	1.34379		0.1567	2.87339	0.45839		0.08957	4.80557	0.68174		0.20055	0.71103	-0.14811		0.20085	10.9658	1.04004
0.39955	0.9742	-0.01135		0.16118	5.37119	0.73007		0.15534	12.2035	1.08648		0.21483	1.56416	0.19428		0.25659	0.48867	-0.31099
0.26836	1.2358	0.09195		0.15152	2.30021	0.36177		0.25359	1.25209	0.09763		0.22454	1.12197	0.04998		0.64767	0.03762	-1.42457
0.36331	0.44308	-0.35352		0.40714	0.1131	-0.94653		0.13433	18.4945	1.26704		0.44533	0.19283	-0.71482		0.30042	0.63824	-0.19502
0.13546	53.8629	1.73129		0.18329	10.7299	1.03059		0.13198	7.01716	0.84616		0.3189	0.57688	-0.23892		0.24358	0.75797	-0.12035
0.10931	6.09485	0.78496		0.2732	0.69939	-0.15528		0.15578	6.34344	0.80233		0.19876	1.71857	0.23517		0.28696	3.62268	0.55903
0.38035	1.35936	0.13334		0.46286	0.18561	-0.73141		0.10341	10.4481	1.01904		0.2932	0.73762	-0.13217		0.17749	5.23811	0.71917
0.16362	5.22813	0.71835		0.88661	0.03406	-1.46777		0.13778	4.00596	0.60271		0.42333	0.1771	-0.75179		0.30482	0.28007	-0.55274
0.30442	2.78279	0.44448		0.21337	1.2156	0.08479		0.15976	3.75197	0.57426		0.41428	0.13231	-0.8784		0.18899	4.34023	0.63751
0.16954	3.55092	0.55034		0.148	5.87398	0.76893		0.24206	4.26007	0.62942		0.35371	0.18398	-0.73523		0.47852	0.14687	-0.83307
0.30261	1.25498	0.09864		0.11736	4.72846	0.67472		0.32716	2.28764	0.35939		0.22275	1.3321	0.12454		0.31105	0.86245	-0.06427
0.10832	7.63284	0.88269		0.10946	10.3097	1.01325		0.38805	2.14011	0.33044		0.42613	0.07548	-1.12217		0.29528	0.39158	-0.40718
0.31172	7.20218	0.85746		0.15528	21.9043	1.34053		0.37086	1.87834	0.27377		0.4193	0.23102	-0.63636		0.29227	0.20072	-0.6974
0.33226	3.7458	0.57354		0.42111	0.24457	-0.61161		0.19076	11.1566	1.04753		0.38293	0.05844	-1.23329		0.3544	0.22299	-0.65172
0.28417	6.71366	0.82696		0.35874	0.09648	-1.01556		0.14505	11.8472	1.07362		0.14972	3.36846	0.52743		0.29719	0.41264	-0.38443
0.27257	7.87624	0.89632		0.26101	1.68449	0.22647		0.13089	3.24114	0.5107		0.19036	3.17129	0.50124		0.2001	0.19047	-0.72018
0.285	3.48676	0.54242		0.69166	0.03752	-1.42569		0.31861	0.65134	-0.18619		0.19273	1.3753	0.1384		0.21784	4.65247	0.66768
0.27547	8.57217	0.93309		0.2659	2.39597	0.37948		0.11366	10.0181	1.00079		0.28935	0.37575	-0.4251		0.33549	0.48377	-0.31536
0.09115	35.928	1.55543		0.26234	2.21815	0.34599		0.19902	5.24023	0.71935		0.38315	0.2378	-0.6238		0.92086	0.03001	-1.52268
0.42554	0.10417	-0.98225		0.47973	0.42639	-0.3702		0.34465	2.33898	0.36903		0.368	0.41124	-0.38591		0.29155	0.91198	-0.04001
0.13594	24.4591	1.38844		0.39777	0.7598	-0.1193		0.15497	32.191	1.50773		0.32969	1.07892	0.03299		0.23063	1.57779	0.19805
0.12233	30.586	1.48552		0.29284	0.35792	-0.44621		0.40069	0.20351	-0.69141		0.87925	0.03273	-1.48502		0.20295	3.38474	0.52953
0.12193	15.0097	1.17637		0.39816	0.27189	-0.56561		0.24081	1.55402	0.19146		0.15733	4.60373	0.66311		0.27815	1.00495	0.00214
0.44085	0.21952	-0.65853		0.56511	0.04457	-1.35097		0.16043	15.3313	1.18558		0.1803	3.71597	0.57007		0.33439	0.59466	-0.22573
0.30477	0.39765	-0.4005		0.36074	2.58073	0.41174		0.17597	10.038	1.00165		0.24664	0.54887	-0.26053		0.34376	0.07595	-1.11948
0.14842	10.9744	1.04038		0.40795	0.641	-0.19314		0.16243	5.85643	0.76763		0.66081	0.03804	-1.41974		0.16402	1.87779	0.27365
0.09169	67.5837	1.82984		0.7827	0.04405	-1.35607		0.22936	3.3917	0.53042		0.25169	0.52997	-0.27575		0.25166	0.26825	-0.57146
0.12458	8.19761	0.91369		0.13655	12.2002	1.08637		0.10852	6.72225	0.82751		0.5327	0.04974	-1.3033		0.12214	19.212	1.28357
0.24794	3.0928	0.49035		0.88935	0.03391	-1.46965		0.55709	0.04783	-1.32027		0.15036	4.29942	0.63341		0.25176	1.91413	0.28197
0.25559	1.36571	0.13536		0.17511	4.18441	0.62163		0.1144	4.17269	0.62042		0.11235	4.67692	0.66996		0.21187	0.75461	-0.12228
0.80347	0.03286	-1.48339		0.31941	2.26081	0.35426		0.25132	3.23854	0.51035		0.38935	0.33736	-0.47191		0.52463	0.12775	-0.89363
0.31888	0.73054	-0.13636		0.168	3.7756	0.57699		0.09597	6.25805	0.79644		0.37972	0.41373	-0.38328		0.74472	0.03918	-1.40689
0.3648	1.66328	0.22097		0.23421	49.4932	1.69455		0.31717	0.27704	-0.55745		0.41798	0.13536	-0.8685		0.24954	0.91859	-0.03688
0.37424	0.12611	-0.89924		0.13496	6.46701	0.8107		0.17843	20.6259	1.31441		0.32927	4.04968	0.60742		0.20455	2.22095	0.34654
0.12916	23.8761	1.37796		0.77482	0.03879	-1.41129		0.43558	0.19634	-0.70699		0.35501	0.24013	-0.61955		0.24105	1.51282	0.17979
0.76759	0.03971	-1.4011		0.13864	30.563	1.4852		0.39258	1.48135	0.17066		0.18921	1.52563	0.18345		0.13329	4.28049	0.63149
0.32832	1.79417	0.25386		0.45578	0.14971	-0.82474		0.37369	0.13926	-0.85616		0.74896	0.03533	-1.45185		0.20403	0.60564	-0.21779
0.15159	11.7862	1.07138		0.56576	0.08339	-1.07891		0.88911	0.03683	-1.43386		0.33552	0.70221	-0.15353		0.22379	0.4469	-0.34979
0.26449	3.15944	0.49961		0.10805	44.9522	1.65275		0.32825	0.50469	-0.29698		0.14326	5.44807	0.73624		0.21154	0.51628	-0.28711
0.13988	16.3277	1.21293		0.15853	5.92468	0.77267		0.32124	1.67497	0.22401		0.39473	0.15433	-0.81154		0.56855	0.05134	-1.28954
0.56204	0.07727	-1.11201		0.21328	1.87881	0.27388		0.18179	1.79777	0.25473		0.3699	0.52483	-0.27998		0.16028	8.83259	0.94609
0.48557	0.13929	-0.85608		0.32264	0.18913	-0.72325		0.37559	0.35158	-0.45398		0.2758	2.8752	0.45867		0.24401	0.68278	-0.16572
0.15888	1.46587	0.1661		0.14687	9.1552	0.96167		0.12344	14.4049	1.15851		0.25565	3.03099	0.48158		0.94328	0.03548	-1.44998
0.17159	1.61755	0.20886		0.20489	3.03706	0.48245		0.13307	13.3815	1.1265		0.37193	0.94468	-0.02471		0.38391	0.1278	-0.89348
0.12183	31.1732	1.49378		0.1524	8.19696	0.91365		0.18187	10.8664	1.03609		0.17837	1.55026	0.1904		0.41905	0.09372	-1.02815
0.09627	49.2204	1.69215		0.23635	2.00333	0.30175		0.37705	0.44062	-0.35594		0.83476	0.03378	-1.47138		0.235	1.78017	0.25046
0.10435	70.237	1.84657		0.13065	10.9568	1.03968		0.3605	0.50814	-0.29401		0.30138	0.59498	-0.22549		0.23504	0.51548	-0.28779
0.32242	4.85991	0.68663		0.1305	20.4332	1.31034		0.45775	0.3453	-0.4618		0.24506	1.88312	0.27488		0.32182	0.44382	-0.35279
0.13613	15.6092	1.19338		0.15905	4.61835	0.66449		0.34129	0.08977	-1.04685		0.34466	0.74751	-0.12638		0.8433	0.03513	-1.45434
0.12041	56.5366	1.75233		0.20896	5.1273	0.70989		0.18546	1.29906	0.11363		0.74636	0.0417	-1.37983		0.29115	0.6678	-0.17535
0.39226	0.6119	-0.21332		0.24293	2.83992	0.45331		0.12087	50.3166	1.70171		0.228	2.00094	0.30123		0.76542	0.03797	-1.42061
0.11714	11.8523	1.0738		0.30548	8.13342	0.91027		0.12173	6.24264	0.79537		0.25923	1.29771	0.11318		0.13421	2.07363	0.31673
0.1056	7.81283	0.89281		0.8958	0.05213	-1.28288		0.11512	9.68424	0.98607		0.60721	0.05123	-1.29046		0.33819	0.43197	-0.36454
0.87146	0.03649	-1.43782		0.16141	14.1234	1.14994		0.27092	1.73365	0.23896		0.27279	1.15868	0.06396		0.13148	1.23803	0.09273
0.1006	30.0975	1.47853		0.35395	5.19995	0.716		0.37364	0.74207	-0.12955		0.85004	0.0347	-1.45965		0.38468	0.24833	-0.60497
0.1369	10.2715	1.01163		0.25031	4.43702	0.64709		0.18635	3.22886	0.50905		0.20709	6.34561	0.80247		0.28406	0.31513	-0.50151
0.14011	8.27942	0.918		0.25031	0.35338	-0.45176		0.18704	9.28857	0.96795		0.28825	1.06879	0.02889		0.45636	0.08538	-1.06865
0.36413	2.05898	0.31365		0.14241	8.36159	0.92229		0.38081	1.56469	0.19443		0.30504	0.58398	-0.2336		0.91682	0.04131	-1.38391
0.38549	1.52287	0.18266		0.1543	33.6111	1.52648		0.29343	1.14983	0.06063		0.37149	0.4448	-0.35184		0.20636	0.32919	-0.48256
0.0828	7.90314	0.8978		0.20422	1.05777	0.02439		0.14495	15.2812	1.18416		0.31688	0.75981	-0.1193		0.36471	0.50087	-0.30027
0.22964	3.4424	0.53686		0.12913	3.09629	0.49084		0.23256	6.16484	0.78992		0.24269	1.63515	0.21356		0.40969	0.15416	-0.81203
0.12406	12.501	1.09694		0.09722	8.08809	0.90785		0.34567	1.72482	0.23674		0.37528	1.35653	0.13243		0.35191	0.32376	-0.48978
0.31131	0.55374	-0.25669		0.16374	12.2563	1.08836		0.13426	32.9315	1.51761		0.19049	1.34061	0.1273		0.59119	0.03859	-1.41357
0.36537	0.3579	-0.44624		0.4586	0.21409	-0.6694		0.07438	60.9886	1.78525		0.42277	0.09026	-1.0445		0.7461	0.03481	-1.45826
0.09963	29.5268	1.47022		0.17359	8.48295	0.92855		0.44265	0.57973	-0.23678		0.18332	3.34792	0.52478		0.23825	2.01968	0.30528
0.2078	1.88268	0.27478		0.14867	4.62428	0.66504		0.41837	0.16571	-0.78064		0.93516	0.0283	-1.54821		0.25196	1.3922	0.1437
0.34673	1.29688	0.1129		0.19019	4.27691	0.63113		0.07681	11.6864	1.06768		0.29078	1.51306	0.17986		0.24565	1.09449	0.03921
0.49938	0.18479	-0.73332		0.12595	30.5443	1.48493		0.2811	1.05219	0.02209		0.25527	0.66696	-0.1759		0.79438	0.03444	-1.46287
0.11926	5.28885	0.72336		0.2357	0.24899	-0.60381		0.15448	7.12814	0.85298		0.48697	0.42749	-0.36908		0.27595	0.40551	-0.392
0.26283	2.31007	0.36362		0.23978	0.9318	-0.03068		0.28272	3.54032	0.54904		0.2101	2.24134	0.35051		0.28211	0.7315	-0.13578
0.25594	1.52676	0.18377		0.19577	5.99367	0.77769		0.24497	0.79163	-0.10148		0.1636	8.14713	0.911		0.34889	0.68528	-0.16413
0.29759	0.86714	-0.06191		0.79926	0.03597	-1.44408		0.17322	1.35106	0.13067		0.83657	0.03414	-1.46674		0.14923	4.15403	0.61847
0.11117	3.08764	0.48963		0.08868	17.3276	1.23874		0.37266	0.79832	-0.09782		0.22258	1.09213	0.03827		0.18612	2.22799	0.34791
0.45692	0.06236	-1.20509		0.12791	3.0391	0.48275		0.25355	3.61643	0.55828		0.20168	1.45486	0.16282		0.2083	1.85407	0.26813
0.12906	10.1788	1.0077		0.13549	34.0487	1.5321		0.2813	0.99806	-0.000842923		0.23435	2.67294	0.42699		0.54777	0.06608	-1.17992
0.31839	8.39542	0.92404		0.23142	0.67296	-0.17201		0.19717	6.33124	0.80149		0.1688	14.0628	1.14807		0.24142	0.79085	-0.10191
0.50125	0.11516	-0.9387		0.58984	0.04069	-1.39055		0.30534	0.24326	-0.61393		0.42332	0.24519	-0.61049		0.16871	2.00535	0.30219
0.10755	5.64128	0.75138		0.1459	61.1682	1.78653		0.17356	5.57662	0.74637		0.92547	0.03388	-1.47007		0.4298	0.14527	-0.83782
0.3205	1.18046	0.07205		0.1439	9.38994	0.97266		0.37574	0.6432	-0.19166		0.47812	0.11817	-0.9275		0.17307	2.91219	0.46422
0.1506	1.91528	0.28223		0.37001	1.00687	0.00297		0.19333	9.23752	0.96556		0.28498	4.34481	0.63797		0.16219	1.50141	0.1765
0.12924	9.84943	0.99341		0.21021	0.40013	-0.3978		0.52552	0.06272	-1.20258		0.22363	2.66591	0.42585		0.16792	4.67642	0.66991
0.13432	3.44497	0.53719		0.22958	1.29609	0.11264		0.22998	0.40026	-0.39766		0.24699	2.981	0.47436		0.12231	2.2293	0.34817
0.229	0.29214	-0.53441		0.23954	0.50931	-0.29302		0.13438	2.20305	0.34302		0.3111	0.98988	-0.00442		0.21891	2.77372	0.44306
0.32297	1.37639	0.13874		0.2559	0.73077	-0.13622		0.15807	4.01253	0.60342		0.17044	11.7995	1.07186		0.44073	0.08541	-1.06849
0.36137	2.2399	0.35023		0.11807	4.5156	0.65471		0.36146	0.13438	-0.87166		0.23833	1.86437	0.27053		0.40819	0.10671	-0.97179
0.34843	3.60517	0.55693		0.16178	8.82664	0.9458		0.11126	6.00147	0.77826		0.21031	3.67084	0.56476		0.29665	0.42127	-0.37544
0.28117	0.61051	-0.2143		0.26589	1.99496	0.29993		0.05687	11.3132	1.05359		0.32614	0.31155	-0.50647		0.19775	2.95106	0.46998
0.37255	1.96729	0.29387		0.08798	22.7514	1.35701		0.15262	4.5085	0.65403		0.74713	0.03582	-1.44583		0.18453	4.25914	0.62932
0.12111	106.241	2.02629		0.17366	11.7128	1.06866		0.59062	0.06438	-1.19128		0.18388	3.8511	0.58559		0.48418	0.31164	-0.50635
0.39614	1.63284	0.21294		0.14609	11.7382	1.0696		0.14193	5.88559	0.76979		0.40927	0.41728	-0.37957		0.62659	0.03985	-1.39953
0.31299	1.47867	0.16987		0.30034	0.2475	-0.60643		0.18882	4.96675	0.69607		0.35497	0.15919	-0.79809		0.38041	0.44216	-0.35442
0.27191	1.20033	0.0793		0.37242	0.27397	-0.56229		0.46903	0.10166	-0.99286		0.28235	0.56672	-0.24663		0.22396	1.50057	0.17626
0.37476	0.39613	-0.40217		0.15277	17.142	1.23406		0.18972	4.98261	0.69746		0.21401	1.19778	0.07838		0.22436	0.96507	-0.01544
0.38137	0.10169	-0.99274		0.14133	2.41467	0.38286		0.2019	2.64922	0.42312		0.90872	0.03413	-1.46683		0.2396	0.71424	-0.14615
0.11686	31.0324	1.49182		0.15387	2.37139	0.375		0.15254	13.6902	1.13641		0.37892	0.44456	-0.35207		0.32562	0.49425	-0.30606
0.40785	0.80441	-0.09452		0.16893	8.00869	0.90356		0.40838	0.2692	-0.56993		0.20415	3.28536	0.51658		0.30473	0.24089	-0.61818
0.29086	3.51901	0.54642		0.14417	9.50065	0.97775		0.19807	2.87404	0.45849		0.2436	2.2145	0.34528		0.19774	3.35144	0.52523
0.35147	1.72412	0.23657		0.20034	5.69441	0.75545		0.24984	1.05356	0.02266		0.36507	0.51809	-0.2856		0.17497	1.36043	0.13368
0.46477	0.21764	-0.66227		0.10161	10.3445	1.01471		0.17988	6.30289	0.79954		0.52435	0.05936	-1.22651		0.3787	0.40105	-0.3968
0.3041	2.85728	0.45595		0.09039	11.1817	1.04851		0.25384	0.90184	-0.04487		0.43547	1.39944	0.14595		0.18078	3.61749	0.55841
0.1437	41.0786	1.61362		0.53434	0.28397	-0.54673		0.29173	1.1005	0.04159		0.22153	1.59048	0.20153		0.3326	0.48192	-0.31703
0.30402	0.26656	-0.5742		0.37998	0.93814	-0.02773		0.26297	3.57293	0.55302		0.21062	1.57316	0.19677		0.21273	4.56988	0.6599
0.09741	122.643	2.08864		0.17793	6.88484	0.83789		0.09473	9.61258	0.98284		0.15963	1.55191	0.19087		0.32423	0.35159	-0.45396
0.15561	5.80209	0.76358		0.13723	20.4774	1.31127		0.10383	8.11518	0.9093		0.21723	1.82894	0.2622		0.23391	1.15943	0.06424
0.10418	0.92549	-0.03363		0.31616	4.01015	0.60316		0.18719	4.72897	0.67477		0.24596	0.82674	-0.08263		0.39354	0.25601	-0.59174
0.26349	15.6128	1.19348		0.10165	17.4264	1.24121		0.10467	1.24569	0.09541		0.19997	0.61714	-0.20962		0.19204	1.54842	0.18989
0.13387	12.6383	1.10169		0.10722	17.9077	1.25304		0.18457	1.72711	0.23732		0.2033	0.88145	-0.0548		0.20167	2.07132	0.31625
0.21378	4.0495	0.6074		0.63751	0.04437	-1.35289		0.83885	0.0385	-1.41459		0.45064	0.74326	-0.12886		0.33672	0.40848	-0.38883
0.12269	13.4791	1.12966		0.24106	9.82977	0.99254		0.37116	0.16577	-0.7805		0.54049	0.05208	-1.28329		0.24761	1.39828	0.14559
0.39815	0.47134	-0.32667		0.16403	9.77696	0.9902		0.27334	2.54273	0.4053		0.21934	0.79781	-0.0981		0.61946	0.27296	-0.56389
0.3697	0.32603	-0.48675		0.30236	2.87005	0.45789		0.17131	5.94315	0.77402		0.1654	5.71737	0.7572		0.21912	0.12148	-0.91548
0.18693	3.1869	0.50337		0.27825	3.55797	0.5512		0.31199	0.47298	-0.32516		0.87173	0.03617	-1.44165		0.15766	7.40337	0.86943
0.5692	0.05248	-1.28002		0.32901	0.88168	-0.05469		0.34584	0.2679	-0.57202		0.54379	0.04567	-1.34039		0.2315	0.45016	-0.34664
0.27998	12.0283	1.0802		0.3271	0.29263	-0.53369		0.159	3.63846	0.56092		0.16094	0.77969	-0.10808		0.25245	0.10566	-0.97608
0.12757	1.38066	0.14009		0.66611	0.03706	-1.43106		0.3817	0.14145	-0.84939		0.20359	5.57167	0.74599		0.25117	1.73694	0.23978
0.12407	9.33938	0.97032		0.37407	0.28841	-0.53999		0.28619	0.08098	-1.09161		0.20393	0.45384	-0.3431		0.21182	1.50346	0.17709
0.10484	9.31479	0.96917		0.0962	3.77132	0.57649		0.15381	17.6718	1.24728		0.05373	33.3046	1.5225		0.3094	0.38615	-0.41324
0.86072	0.04263	-1.37028		0.31616	0.62118	-0.20678		0.39235	0.20056	-0.69776		0.28872	0.18443	-0.73417		0.26807	0.19833	-0.70262
0.15019	2.01566	0.30442		0.07804	12.8563	1.10912		0.15519	6.21429	0.79339		0.26458	3.76125	0.57533		0.7708	0.03496	-1.4564
0.10181	16.8735	1.2272		0.11909	1.70013	0.23048		0.33805	0.57656	-0.23916		0.28151	0.49624	-0.30431		0.27316	0.77708	-0.10954
0.23341	5.32674	0.72646		0.10561	7.99467	0.9028		0.1081	23.4986	1.37104		0.23439	0.20095	-0.69691		0.56445	0.04426	-1.354
0.31412	14.1335	1.15025		0.1526	10.8443	1.0352		0.35919	1.24568	0.09541		0.10311	4.7672	0.67826		0.30725	0.31037	-0.50812
0.09227	18.8985	1.27643		0.83926	0.03403	-1.46818		0.4408	0.13531	-0.86868		0.19955	5.82216	0.76508		0.35346	0.05382	-1.26905
0.08188	24.1141	1.38227		0.19656	4.06964	0.60956		0.16054	29.9118	1.47584		0.18034	9.38372	0.97238		0.18088	2.55498	0.40739
0.29169	27.1044	1.43304		0.1244	3.33765	0.52344		0.18182	5.87146	0.76875		0.90179	0.03263	-1.48636		0.92472	0.04352	-1.36134
0.22347	1.6378	0.21426		0.32865	0.7894	-0.1027		0.34884	0.62591	-0.20349		0.19231	2.87169	0.45814		0.11429	2.72456	0.4353
0.11727	30.891	1.48983		0.31	0.45422	-0.34273		0.14985	6.88563	0.83794		0.13709	0.73957	-0.13102		0.13045	5.78743	0.76249
0.41934	0.25173	-0.59906		0.15784	14.7078	1.16755		0.20029	2.43539	0.38657		0.3704	0.60944	-0.21507		0.19502	2.64826	0.42296
0.22501	1.52599	0.18355		0.27124	9.22337	0.96489		0.10789	4.85338	0.68604		0.18117	1.79727	0.25461		0.23307	0.48762	-0.31192
0.13254	12.4346	1.09463		0.15548	11.0483	1.0433		0.42936	0.22143	-0.65476		0.66841	0.08962	-1.04761		0.31857	0.39145	-0.40732
0.394	0.95003	-0.02226		0.14047	14.7107	1.16763		0.40978	0.23219	-0.63416		0.22592	0.96154	-0.01703		0.63533	0.03804	-1.41975
0.18334	2.36636	0.37408		0.86221	0.03529	-1.45236		0.39225	0.08144	-1.08915		0.21405	3.40896	0.53262		0.32007	0.55829	-0.25314
0.51087	0.06146	-1.21142		0.49527	0.04927	-1.30738		0.32676	0.89674	-0.04733		0.09343	2.68986	0.42973		0.30815	0.84964	-0.07076
0.1334	17.897	1.25278		0.14395	31.0289	1.49177		0.36445	0.09422	-1.02585		0.43413	0.26291	-0.5802		0.33999	0.59832	-0.22307
0.47353	0.21405	-0.66949		0.18865	1.36896	0.13639		0.17556	7.70452	0.88675		0.18952	0.77572	-0.11029		0.32483	0.45423	-0.34272
0.09751	3.00546	0.47791		0.15703	9.97432	0.99888		0.4182	0.89314	-0.04908		0.33197	0.23855	-0.62241		0.13114	0.31987	-0.49503
0.09733	7.84864	0.89479		0.14104	8.12789	0.90998		0.17461	5.37185	0.73012		0.16537	1.69293	0.22864		0.20695	1.00819	0.00354
0.3287	0.28778	-0.54093		0.17267	3.49676	0.54367		0.10204	11.196	1.04906		0.15541	45.1371	1.65453		0.18794	2.50856	0.39943
0.25176	2.09334	0.32084		0.1528	5.16648	0.71319		0.47574	0.15022	-0.82328		0.18811	14.9493	1.17462		0.33453	0.16869	-0.77291
0.29349	1.42928	0.15512		0.22735	1.1681	0.06748		0.16916	10.8019	1.0335		0.21812	0.62769	-0.20226		0.30139	0.34804	-0.45838
0.15338	4.0897	0.61169		0.31084	1.20024	0.07927		0.54886	0.06841	-1.1649		0.67547	0.03742	-1.42684		0.15548	1.21675	0.0852
0.11392	23.5654	1.37228		0.45884	0.53909	-0.26834		0.32808	2.74154	0.438		0.27363	0.36918	-0.43276		0.42252	0.08609	-1.06505
0.23713	4.66438	0.66879		0.25811	5.34167	0.72768		0.46704	0.1039	-0.98339		0.35697	0.61433	-0.2116		0.24332	0.38749	-0.41174
0.15162	6.38111	0.8049		0.17782	15.4737	1.18959		0.11068	2.64181	0.4219		0.17431	2.80866	0.4485		0.23034	0.22273	-0.65222
0.44119	0.24245	-0.61538		0.39276	1.07679	0.03213		0.1832	1.5495	0.19019		0.24547	1.18048	0.07206		0.28723	0.1803	-0.74401
0.28707	11.6533	1.06645		0.18604	49.0925	1.69102		0.14144	7.46697	0.87314		0.15237	6.93223	0.84087		0.25592	1.11073	0.04561
0.11868	28.3157	1.45203		0.1287	10.2718	1.01165		0.35574	0.25773	-0.58884		0.21633	2.81664	0.44973		0.88334	0.03121	-1.50575
0.82337	0.0374	-1.42708		0.39033	0.52913	-0.27644		0.28	0.5405	-0.2672		0.14613	8.16044	0.91171		0.64388	0.04508	-1.34604
0.16609	1.51087	0.17923		0.12072	4.66536	0.66889		0.16726	7.17547	0.85585		0.43697	0.09385	-1.02755		0.28387	0.20741	-0.68316
0.0568	29.0919	1.46377		0.34658	0.97138	-0.01261		0.12787	10.2132	1.00916		0.19703	0.55425	-0.25629		0.18122	2.50285	0.39843
0.34246	2.8525	0.45523		0.552	0.08907	-1.05027		0.18328	0.23792	-0.62357		0.20289	16.4115	1.21515		0.31281	0.43871	-0.35782
0.42079	0.19397	-0.71226		0.174	0.6485	-0.18809		0.15561	7.03496	0.84726		0.4307	0.07823	-1.10661		0.21242	1.8183	0.25966
0.22821	11.7826	1.07124		0.408	1.3551	0.13197		0.14361	29.6847	1.47253		0.11535	2.62204	0.41864		0.24474	0.63812	-0.1951
0.16339	5.30953	0.72506		0.30199	0.66256	-0.17877		0.16261	5.64592	0.75173		0.24827	0.54664	-0.2623		0.17406	1.12294	0.05036
0.25869	48.5026	1.68576		0.29475	16.3014	1.21223		0.12107	16.8182	1.22578		0.30845	0.37144	-0.43012		0.2148	0.60423	-0.2188
0.42563	0.92524	-0.03374		0.16979	10.4232	1.018		0.18723	7.77768	0.89085		0.69743	0.03593	-1.44451		0.23274	2.88307	0.45986
0.23987	3.17134	0.50124		0.13468	8.38297	0.9234		0.25665	1.02217	0.00952		0.16461	0.68099	-0.16686		0.37438	0.53714	-0.26991
0.10965	23.8533	1.37755		0.12304	18.0605	1.25673		0.27244	1.06384	0.02688		0.45932	0.04479	-1.34878		0.6922	0.03575	-1.44678
0.12778	7.05625	0.84857		0.15971	28.0604	1.44809		0.13649	6.01176	0.779		0.29142	0.20316	-0.69215		0.20795	3.00878	0.47839
0.44886	0.1838	-0.73566		0.35915	0.83659	-0.07749		0.29444	3.20694	0.50609		0.34474	0.46881	-0.32901		0.23173	3.1613	0.49987
0.13012	3.51026	0.54534		0.38353	0.14061	-0.85199		0.28416	0.73443	-0.13405		0.09795	8.16264	0.91183		0.23672	0.5423	-0.26576
0.03488	22.2125	1.3466		0.35217	1.63026	0.21226		0.3191	0.34395	-0.4635		0.2189	3.55578	0.55094		0.14993	1.30801	0.11661
0.14486	3.40642	0.5323		0.08594	6.61165	0.82031		0.11489	11.8165	1.07249		0.38479	0.33423	-0.47595		0.20987	2.15444	0.33333
0.68724	0.03633	-1.43979		0.35112	1.09891	0.04096		0.47225	0.22414	-0.64948		0.18798	1.18002	0.07189		0.4568	0.05365	-1.27045
0.27571	2.09899	0.32201		0.31217	0.52534	-0.27956		0.20639	4.2465	0.62803		0.18591	3.27132	0.51472		0.33564	0.30609	-0.51416
0.11598	51.9241	1.71537		0.13183	13.325	1.12467		0.11272	9.22678	0.96505		0.31941	0.47646	-0.32198		0.32115	0.26867	-0.57077
0.32275	3.47469	0.54092		0.33353	0.92941	-0.03179		0.25124	1.29685	0.11289		0.20923	6.08695	0.7844		0.14425	1.87035	0.27192
0.19878	3.70459	0.56874		0.32121	1.36918	0.13646		0.48042	0.06044	-1.21865		0.07026	10.15	1.00647		0.38569	0.54457	-0.26395
0.17242	2.20497	0.3434		0.05586	7.68625	0.88571		0.18683	3.05928	0.48562		0.12785	4.31291	0.63477		0.35209	0.3993	-0.3987
0.09347	21.9971	1.34237		0.20942	1.27682	0.10613		0.41649	0.33168	-0.47928		0.12144	6.55578	0.81662		0.32871	0.42369	-0.37295
0.16956	6.47379	0.81116		0.27279	0.20225	-0.69411		0.14044	11.8635	1.07421		0.21092	1.24641	0.09566		0.23316	0.51518	-0.28804
0.13731	15.8563	1.2002		0.286	228.489	2.35887		0.37945	0.45361	-0.34331		0.1863	3.26968	0.51451		0.16532	1.76357	0.24639
0.59084	0.05544	-1.25618		0.1541	8.7376	0.94139		0.35801	0.29139	-0.53553		0.18205	4.48313	0.65158		0.23898	1.75663	0.24468
0.29721	0.94163	-0.02612		0.26478	24.5755	1.3905		0.11603	7.29992	0.86332		0.33746	0.22596	-0.64596		0.29656	0.44838	-0.34835
0.22919	1.3384	0.12659		0.0919	7.60583	0.88115		0.92594	0.03046	-1.51626		0.60905	0.03925	-1.40617		0.17553	1.63781	0.21426
0.05658	18.236	1.26093		0.40142	2.02245	0.30588		0.13446	9.51094	0.97822		0.1402	0.47348	-0.3247		0.217	0.99094	-0.00395
0.05659	38.8888	1.58982		0.3085	0.39865	-0.3994		0.31827	0.22112	-0.65538		0.39112	0.0942	-1.02597		0.2246	1.35544	0.13208
0.07775	21.6342	1.33514		0.28937	4.42381	0.6458		0.25337	0.50802	-0.29412		0.17807	1.2386	0.09293		0.27462	0.2116	-0.67448
0.15671	6.59197	0.81902		0.40803	0.7163	-0.1449		0.16897	13.7494	1.13829		0.20644	1.55654	0.19216		0.34689	0.53136	-0.27461
0.09733	214.123	2.33066		0.12911	12.3615	1.09207		0.23899	0.37181	-0.42967		0.18149	1.47761	0.16956		0.25557	0.80703	-0.09311
0.58325	0.03848	-1.41482		0.18309	1.61027	0.2069		0.32578	0.16608	-0.77968		0.11754	7.3792	0.86801		0.3578	0.17439	-0.75848
0.09682	10.9862	1.04085		0.47524	0.13023	-0.88528		0.20935	1.39937	0.14593		0.20341	5.21908	0.71759		0.21583	2.44145	0.38765
0.07788	25.2938	1.40301		0.31642	0.24656	-0.60809		0.18014	6.99809	0.84498		0.07463	1.88639	0.27563		0.79105	0.03762	-1.42453
0.31106	2.22004	0.34636		0.17484	2.01409	0.30408		0.61449	0.04002	-1.39769		0.23675	1.28737	0.1097		0.39366	0.21744	-0.66267
0.6134	0.03947	-1.40374		0.29287	5.84088	0.76648		0.37656	1.01309	0.00565		0.33793	1.68293	0.22607		0.47659	0.18489	-0.73309
0.11957	518.148	2.71445		0.38173	0.1342	-0.87224		0.49896	0.09517	-1.02149		0.23059	7.10397	0.8515		0.13405	2.00025	0.30108
0.11845	19.9709	1.3004		0.37427	0.15552	-0.80821		0.14913	3.66697	0.56431		0.77154	0.03427	-1.46505		0.2568	1.14325	0.05814
0.10915	17.5161	1.24344		0.35951	0.32088	-0.49365		0.25521	2.61205	0.41698		0.07496	380.534	2.58039		0.46376	0.08918	-1.04972
0.11788	39.3255	1.59467		0.32891	0.53466	-0.27193		0.14497	2.70546	0.43224		0.38396	0.09392	-1.02725		0.19375	2.63617	0.42097
0.11671	11.401	1.05694		0.37463	0.6666	-0.17613		0.3938	0.78279	-0.10635		0.39363	0.14071	-0.85168		0.17102	3.75228	0.5743
0.2434	11.7124	1.06864		0.41538	0.17615	-0.75412		0.14701	6.55577	0.81662		0.19507	1.35416	0.13167		0.32075	0.636	-0.19654
0.38996	1.22197	0.08706		0.15994	2.63874	0.4214		0.44842	0.09662	-1.01493		0.54368	0.04682	-1.32957		0.29717	0.60461	-0.21852
0.11743	22.2173	1.34669		0.2438	10.232	1.00996		0.15176	32.3671	1.5101		0.51575	0.16303	-0.78774		0.22327	8.68996	0.93902
0.12433	23.1826	1.36516		0.25495	0.77176	-0.11252		0.30383	0.79372	-0.10033		0.19714	9.63141	0.98369		0.66042	0.03739	-1.42726
0.12939	5.50605	0.74084		0.15388	7.46854	0.87324		0.18831	21.8227	1.33891		0.05904	48.28	1.68377		0.2539	2.25328	0.35282
0.34783	1.38712	0.14211		0.27038	0.95965	-0.01789		0.83484	0.0369	-1.43296		0.8273	0.03445	-1.46286		0.39541	0.13764	-0.86126
0.2457	111.878	2.04874		0.44206	0.29303	-0.53308		0.82837	0.03189	-1.4964		0.19533	19.8657	1.2981		0.16398	1.59803	0.20359
0.33116	0.59957	-0.22216		0.24535	9.67301	0.98556		0.17457	3.67194	0.5649		0.20383	0.83289	-0.07941		0.25585	5.64361	0.75156
0.15906	9.07313	0.95776		0.28962	1.89281	0.27711		0.15146	2.17716	0.33789		0.54147	0.10457	-0.9806		0.31609	1.21924	0.08609
0.40532	0.10932	-0.96129		0.14386	12.1525	1.08467		0.20406	0.51501	-0.28818		0.37471	0.10899	-0.96263		0.23031	0.54297	-0.26522
0.08847	2.00392	0.30188		0.21071	1.62517	0.2109		0.18242	2.85009	0.45486		0.14097	2.04395	0.31047		0.24904	4.46931	0.65024
0.08593	3.36231	0.52664		0.10945	7.98734	0.9024		0.43837	0.07706	-1.11318		0.21712	4.44557	0.64793		0.20277	0.38477	-0.4148
0.14085	6.85178	0.8358		0.17847	12.7168	1.10438		0.2301	9.73679	0.98842		0.14196	2.38368	0.37725		0.19307	4.66266	0.66863
0.40224	1.96051	0.29237		0.12573	14.3846	1.1579		0.36202	0.1591	-0.79834		0.17709	3.93984	0.59548		0.5036	0.06345	-1.19756
0.16335	11.8007	1.07191		0.44644	0.73302	-0.13489		0.10235	15.1809	1.1813		0.09381	61.3018	1.78747		0.29936	0.27803	-0.55591
0.33927	1.61752	0.20885		0.38369	0.29032	-0.53712		0.18074	1.33291	0.1248		0.08017	42.3034	1.62637		0.22801	3.21068	0.5066
0.14604	25.0974	1.39963		0.4541	0.81265	-0.09009		0.1426	8.37175	0.92282		0.4457	0.58151	-0.23545		0.29623	1.03775	0.01609
0.29123	4.03065	0.60538		0.37367	0.95664	-0.01925		0.40381	2.54054	0.40493		0.50054	0.06212	-1.20674		0.23254	1.46024	0.16443
0.25878	6.65158	0.82292		0.23193	0.62755	-0.20235		0.15624	3.46555	0.53977		0.22785	0.49162	-0.30837		0.13429	3.39106	0.53034
0.14845	42.7465	1.6309		0.29889	7.99267	0.90269		0.14252	5.23997	0.71933		0.21118	1.46335	0.16535		0.45278	0.07171	-1.14443
0.10115	3.59149	0.55527		0.14498	44.4226	1.6476		0.1775	7.99256	0.90269		0.16606	4.03387	0.60572		0.76353	0.0373	-1.42831
0.1233	28.9487	1.46163		0.23126	1.47916	0.17001		0.28199	0.28647	-0.54292		0.17726	5.63328	0.75076		0.23898	0.28211	-0.54958
0.10654	148.103	2.17056		0.16605	5.67296	0.75381		0.60729	0.03903	-1.40864		0.28691	0.23808	-0.62328		0.91393	0.03374	-1.47188
0.44912	0.07648	-1.11647		0.44032	0.40995	-0.38726		0.12831	2.7763	0.44347		0.16968	0.51816	-0.28553		0.63077	0.04334	-1.36309
0.3208	7.76876	0.89035		0.16643	7.54375	0.87759		0.14772	0.77739	-0.10936		0.16223	11.141	1.04693		0.4244	0.26555	-0.57585
0.15473	4.74582	0.67631		0.22457	11.7926	1.07161		0.28215	0.73039	-0.13644		0.25757	1.24629	0.09562		0.26873	2.2315	0.3486
0.32702	4.98794	0.69792		0.2933	4.54385	0.65742		0.35608	0.78511	-0.10507		0.16245	1.18305	0.073		0.35277	0.82412	-0.08401
0.42755	0.40175	-0.39604		0.18139	1.71583	0.23448		0.12754	2.31639	0.36481		0.14505	3.93535	0.59498		0.23055	5.40723	0.73298
0.2171	21.1025	1.32433		0.20529	1.76629	0.24706		0.44049	0.37586	-0.42498		0.52276	0.05745	-1.24072		0.21557	1.24254	0.09431
0.12296	18.2743	1.26184		0.19564	0.3075	-0.51215		0.19915	83.9081	1.9238		0.55829	0.08467	-1.07227		0.87032	0.03678	-1.43434
0.06928	18.0824	1.25726		0.29018	13.8953	1.14287		0.11997	24.407	1.38751		0.55363	0.2809	-0.55144		0.35216	0.59888	-0.22266
0.22829	4.33301	0.63679		0.14889	7.69039	0.88595		0.43392	0.27214	-0.56521		0.19004	3.34135	0.52392		0.27019	1.06679	0.02808
0.33466	5.89631	0.77058		0.18118	5.06239	0.70436		0.33107	0.61756	-0.20932		0.17377	4.92613	0.69251		0.12575	7.55968	0.8785
0.27927	3.08264	0.48892		0.07445	42.2633	1.62596		0.16519	3.68876	0.56688		0.31725	0.17839	-0.74862		0.51072	0.04446	-1.35202
0.25556	3.92734	0.5941		0.29471	2.85626	0.4558		0.11881	6.3469	0.80256		0.16732	6.91967	0.84009		0.1415	6.12644	0.78721
0.37481	0.48108	-0.31778		0.42196	0.05976	-1.22361		0.28643	2.19385	0.34121		0.22241	0.80674	-0.09327		0.70319	0.0366	-1.43656
0.14219	14.0859	1.14879		0.21836	0.67947	-0.16783		0.40538	0.21931	-0.65894		0.19334	0.62993	-0.20071		0.16934	1.30417	0.11533
0.28615	1.39915	0.14586		0.3627	0.33845	-0.4705		0.19541	3.04519	0.48361		0.15511	3.13452	0.49617		0.1972	0.80356	-0.09498
0.10047	31.3015	1.49556		0.4563	0.48655	-0.31287		0.36513	0.35402	-0.45097		0.20735	0.84075	-0.07533		0.24179	0.36303	-0.44005
0.74357	0.06789	-1.16816		0.1954	3.28166	0.51609		0.23311	1.28195	0.10787		0.28218	0.68695	-0.16307		0.60703	0.04509	-1.3459
0.43894	0.23335	-0.632		0.2025	5.81448	0.76451		0.15597	0.63546	-0.19691		0.118	0.65414	-0.18433		0.26875	0.36483	-0.43791
0.20861	1.9871	0.29822		0.14826	11.4661	1.05942		0.26353	1.12084	0.04954		0.27938	0.91855	-0.0369		0.30646	0.43337	-0.36314
0.11709	1.47715	0.16942		0.33415	4.7894	0.68028		0.16885	7.03972	0.84756		0.53344	0.07043	-1.15227		0.42186	0.1862	-0.73002
0.29058	22.2016	1.34638		0.11828	31.8075	1.50253		0.43728	0.35861	-0.44538		0.60278	0.08535	-1.0688		0.69723	0.03675	-1.43476
0.71936	0.03944	-1.40405		0.13637	35.536	1.55067		0.18373	0.50799	-0.29415		0.65629	0.03756	-1.42529		0.4463	0.41222	-0.38487
0.11151	5.62905	0.75044		0.18558	2.1869	0.33983		0.07317	24.4253	1.38784		0.26197	1.69273	0.22859		0.30353	0.48028	-0.31851
0.36492	5.09107	0.70681		0.42896	0.18118	-0.74189		0.35982	0.13126	-0.88186		0.17118	2.9456	0.46917		0.27447	0.71401	-0.14629
0.12973	7.18356	0.85634		0.17004	7.78793	0.89142		0.81389	0.0368	-1.43418		0.40968	0.17053	-0.76821		0.23191	2.05017	0.31179
0.11183	18.6178	1.26993		0.13137	9.43161	0.97459		0.35757	0.84994	-0.07061		0.5805	0.0381	-1.41905		0.93498	0.03741	-1.42701
0.13909	22.9452	1.36069		0.14557	18.0891	1.25742		0.23737	2.10789	0.32385		0.24368	0.98502	-0.00656		0.17523	1.58579	0.20025
0.08726	144.089	2.15863		0.16364	13.9695	1.14518		0.82175	0.03191	-1.49613		0.21768	23.7214	1.37514		0.17472	2.40904	0.38184
0.15582	5.35926	0.72911		0.17741	10.1211	1.00523		0.26958	0.28442	-0.54604		0.22695	0.37042	-0.43131		0.15802	1.16916	0.06787
0.1335	2.60656	0.41607		0.51967	0.09426	-1.02566		0.25102	4.36129	0.63961		0.21408	2.22211	0.34677		0.30413	0.83174	-0.08001
0.11158	54.513	1.7365		0.47216	0.21926	-0.65904		0.16527	1.58588	0.20027		0.15817	5.77228	0.76135		0.26616	0.81099	-0.09099
0.12154	11.8059	1.0721		0.28276	1.59257	0.2021		0.15501	23.37	1.36866		0.22065	0.56042	-0.25149		0.25147	0.71338	-0.14668
0.32152	0.50463	-0.29703		0.42698	1.08868	0.0369		0.15026	2.92641	0.46633		0.37267	0.07411	-1.13011		0.82807	0.03704	-1.43136
0.2203	61.9838	1.79228		0.32437	3.08833	0.48972		0.43561	0.06426	-1.19205		0.19507	5.71621	0.75711		0.39998	0.89949	-0.046
0.23557	2.5337	0.40375		0.32215	0.18584	-0.73087		0.14952	1.29399	0.11193		0.88998	0.03845	-1.4151		0.22974	0.82046	-0.08594
0.16243	6.65264	0.82299		0.07809	29.374	1.46796		0.16954	0.51144	-0.29121		0.10808	6.15281	0.78907		0.15573	1.71635	0.23461
0.12365	6.95167	0.84209		0.19687	6.50053	0.81295		0.35504	1.05108	0.02163		0.15968	1.6991	0.23022		0.7166	0.03791	-1.42126
0.34004	1.67264	0.2234		0.105	6.69708	0.82589		0.14435	4.95351	0.69491		0.17097	1.31411	0.11863		0.24812	1.0325	0.01389
0.686	0.03507	-1.45511		0.36627	7.91478	0.89844		0.20082	5.18244	0.71453		0.13981	3.66848	0.56449		0.3285	0.82248	-0.08487
0.17239	382.836	2.58301		0.24589	8.38523	0.92351		0.2009	0.75577	-0.12161		0.28836	0.72862	-0.1375		0.17536	1.89168	0.27685
0.10882	7.84273	0.89447		0.14588	10.7812	1.03267		0.16834	1.15297	0.06182		0.47238	0.04518	-1.3451		0.12754	10.1294	1.00558
0.18709	1.11147	0.0459		0.14335	55.3436	1.74307		0.15434	4.32985	0.63647		0.20591	3.08471	0.48921		0.13182	5.76228	0.76059
0.48658	0.08125	-1.09019		0.17524	5.10034	0.7076		0.10133	2.89987	0.46238		0.17873	3.58028	0.55392		0.16344	1.41318	0.1502
0.12376	40.0927	1.60307		0.1577	4.31158	0.63464		0.19311	1.34093	0.12741		0.43341	0.10658	-0.97231		0.29336	0.08337	-1.079
0.14607	5.68145	0.75446		0.18233	2.41337	0.38262		0.13965	19.2239	1.28384		0.1556	1.24421	0.09489		0.21383	1.94681	0.28932
0.26423	18.1761	1.2595		0.29181	0.21475	-0.66807		0.25617	0.47426	-0.32399		0.33498	0.16036	-0.79489		0.14547	1.67958	0.2252
0.38203	0.26544	-0.57604		0.33959	1.33527	0.12557		0.23836	4.76465	0.67803		0.20799	3.7026	0.56851		0.8926	0.03239	-1.48965
0.09373	6.00564	0.77856		0.42364	0.20608	-0.68596		0.22916	1.15048	0.06088		0.42849	0.23982	-0.62012		0.24438	0.66963	-0.17417
0.03275	35.9243	1.55539		0.31077	5.27396	0.72214		0.47276	0.04752	-1.32314		0.30135	0.18686	-0.72849		0.82811	0.03742	-1.42693
0.18727	8.0209	0.90422		0.15526	22.3826	1.34991		0.3515	0.08673	-1.06185		0.15535	9.62319	0.98332		0.29007	0.19406	-0.71207
0.65329	0.04023	-1.39542		0.31175	2.6945	0.43048		0.42105	0.55778	-0.25353		0.13612	0.17617	-0.75406		0.15508	3.16171	0.49992
0.16326	2.69748	0.43096		0.19854	1.06113	0.02577		0.33384	0.34029	-0.46815		0.15069	6.69284	0.82561		0.22647	1.44828	0.16085
0.38126	0.18338	-0.73664		0.16135	3.01675	0.47954		0.27266	4.81911	0.68297		0.37301	0.12666	-0.89735		0.37477	0.24239	-0.61548
0.15683	9.98372	0.99929		0.26909	0.77007	-0.11347		0.19174	7.66859	0.88472		0.47078	0.11949	-0.92267		0.31545	0.10544	-0.97699
0.2438	2.92993	0.46686		0.19748	20.298	1.30745		0.13874	4.34718	0.63821		0.25625	0.16179	-0.79106		0.43813	0.09836	-1.00719
0.23981	3.97109	0.59891		0.32258	0.58263	-0.23461		0.37876	0.07837	-1.10584		0.25925	4.85131	0.68586		0.54188	0.09573	-1.01895
0.17425	9.46995	0.97635		0.08102	18.482	1.26675		0.1588	79.9474	1.9028		0.43042	0.54989	-0.25972		0.42168	0.08514	-1.06984
0.37558	0.9693	-0.01354		0.75559	0.03395	-1.4691		0.55182	0.05748	-1.24046		0.21441	0.96659	-0.01476		0.22093	0.22366	-0.6504
0.42413	0.13944	-0.8556		0.1563	2.59385	0.41394		0.77508	0.03367	-1.47272		0.63323	0.04042	-1.39335		0.22085	0.10233	-0.99002
0.2012	145.115	2.16171		0.14421	11.2874	1.05259		0.27134	1.96784	0.29399		0.08389	6.40831	0.80674		0.85472	0.0351	-1.45467
0.21771	3.27909	0.51575		0.40975	0.30379	-0.51743		0.15472	1.59047	0.20153		0.31719	0.22632	-0.64528		0.29211	0.69592	-0.15744
0.18926	5.46006	0.7372		0.13189	9.72117	0.98772		0.33378	0.94391	-0.02507		0.20722	0.5953	-0.22527		0.43595	0.05032	-1.29827
0.30995	1.79176	0.25328		0.364	6.90945	0.83944		0.17162	8.64753	0.93689		0.38004	0.65039	-0.18682		0.29728	0.54924	-0.26024
0.11378	19.794	1.29653		0.52568	0.53442	-0.27212		0.27502	0.75017	-0.12484		0.19091	2.07958	0.31798		0.46822	0.10895	-0.96279
0.25508	7.86872	0.8959		0.21799	1.3109	0.11757		0.35785	0.28953	-0.5383		0.13997	3.49099	0.54295		0.17955	6.69847	0.82598
0.35112	0.46578	-0.33182		0.23153	10.0902	1.0039		0.32106	15.3487	1.18607		0.07864	5.51672	0.74168		0.15388	1.87092	0.27206
0.2459	0.47282	-0.3253		0.88006	0.07436	-1.12868		0.14182	1.18109	0.07228		0.63686	0.03789	-1.42153		0.26903	0.91232	-0.03985
0.18575	2.55647	0.40764		0.17275	5.86552	0.76831		0.37079	9.13429	0.96067		0.14085	2.21907	0.34617		0.30031	0.18732	-0.72743
0.23541	5.58965	0.74738		0.15352	8.4607	0.92741		0.43773	0.06333	-1.19838		0.23234	2.62142	0.41854		0.45419	0.13193	-0.87964
0.15689	13.5346	1.13145		0.30817	5.98765	0.77726		0.48942	0.08286	-1.08167		0.90332	0.03294	-1.48229		0.21438	1.14095	0.05727
0.51723	0.06307	-1.2002		0.34939	2.21827	0.34601		0.1958	16.5384	1.21849		0.07378	34.2123	1.53418		0.3047	0.33319	-0.47731
0.2194	0.19682	-0.70592		0.14123	8.99016	0.95377		0.2602	0.41238	-0.38471		0.19247	1.75607	0.24454		0.16059	2.50867	0.39944
0.07575	27.5465	1.44007		0.15098	6.51434	0.81387		0.44358	0.12459	-0.90453		0.15691	1.10651	0.04396		0.21149	1.70575	0.23192
0.36299	0.27915	-0.55417		0.12628	7.85286	0.89503		0.4198	0.39852	-0.39955		0.19439	16.0111	1.20442		0.52754	0.0489	-1.31067
0.45431	0.1836	-0.73612		0.10113	3.24905	0.51176		0.216	1.49643	0.17506		0.8853	0.03202	-1.49457		0.53865	0.15595	-0.807
0.14332	16.5858	1.21974		0.6077	0.04821	-1.31685		0.90853	0.03738	-1.4274		0.20634	2.37077	0.37489		0.16763	2.80642	0.44815
0.08892	5.50086	0.74043		0.2077	10.9447	1.0392		0.34866	0.60336	-0.21943		0.77474	0.03771	-1.42357		0.78652	0.03429	-1.46482
0.13952	19.3588	1.28688		0.13855	1.65443	0.21865		0.14657	2.76724	0.44205		0.16921	1.48249	0.17099		0.54887	0.04988	-1.30209
0.10196	18.204	1.26017		0.27806	1.66673	0.22187		0.11497	17.52	1.24354		0.18571	6.17995	0.79098		0.21584	1.98127	0.29694
0.24669	2.11581	0.32548		0.34546	0.25989	-0.5852		0.11616	6.87179	0.83707		0.24222	1.36606	0.13547		0.20387	0.49574	-0.30474
0.06662	1.96229	0.29276		0.16764	6.819	0.83372		0.37563	0.59983	-0.22197		0.6598	0.04041	-1.39347		0.20466	1.84402	0.26577
0.13882	15.9077	1.20161		0.22116	4.03488	0.60583		0.29776	0.68642	-0.16341		0.25454	0.24442	-0.61186		0.24282	2.30327	0.36235
0.2007	4.42272	0.64569		0.24627	13.1237	1.11806		0.22622	0.47597	-0.32242		0.1404	12.9112	1.11097		0.21173	0.71027	-0.14858
0.17598	1.54897	0.19004		0.1646	7.52621	0.87658		0.3729	0.27678	-0.55786		0.14343	1.93076	0.28573		0.22213	0.80888	-0.09212
0.47045	0.11418	-0.94243		0.17496	2.32651	0.3667		0.89294	0.03127	-1.5049		0.36561	0.19807	-0.70319		0.17979	2.86693	0.45742
0.14734	12.3629	1.09212		0.42774	0.12375	-0.90746		0.14894	7.60376	0.88103		0.22624	4.07493	0.61012		0.34965	1.28834	0.11003
0.22788	4.30753	0.63423		0.15966	9.16456	0.96211		0.14519	3.24873	0.51171		0.33984	0.4415	-0.35507		0.58917	0.04025	-1.39523
0.10348	12.0828	1.08217		0.0981	8.37209	0.92283		0.17539	3.24974	0.51185		0.30914	0.11191	-0.95114		0.24163	0.84699	-0.07212
0.22917	128.132	2.10766		0.32312	2.82734	0.45138		0.80985	0.03328	-1.47786		0.38895	0.1052	-0.97799		0.40991	0.37711	-0.42353
0.12583	32.4233	1.51086		0.17107	4.31229	0.63471		0.40318	0.11715	-0.93127		0.17639	0.36062	-0.44295		0.87205	0.03324	-1.47836
0.60818	0.16903	-0.77203		0.18348	5.26467	0.72137		0.17838	13.2431	1.12199		0.18205	0.20401	-0.69035		0.8828	0.03809	-1.41916
0.27719	1.19488	0.07733		0.26053	0.98679	-0.00577		0.13009	0.58383	-0.23371		0.39967	0.19526	-0.70939		0.23328	2.84906	0.4547
0.35628	2.04315	0.3103		0.14181	3.74022	0.5729		0.18381	2.24986	0.35215		0.10972	0.60946	-0.21505		0.22474	2.31936	0.36537
0.12145	4.20098	0.62335		0.14437	31.3531	1.49628		0.27656	0.40499	-0.39256		0.18866	2.2474	0.35168		0.14237	2.78654	0.44507
0.25321	1.15966	0.06433		0.65878	0.04653	-1.33229		0.32695	1.15512	0.06263		0.47059	0.05544	-1.25621		0.22585	2.09831	0.32187
0.16377	0.86098	-0.06501		0.28185	7.95557	0.90067		0.60373	0.0425	-1.37163		0.19863	8.55897	0.93242		0.14844	3.7517	0.57423
0.34296	7.78725	0.89138		0.32774	1.24411	0.09486		0.63445	0.04128	-1.38428		0.08539	16.3876	1.21451		0.24465	0.83286	-0.07943
0.17298	4.18558	0.62176		0.31362	0.54963	-0.25993		0.21128	0.7178	-0.144		0.29642	0.66523	-0.17703		0.27896	0.82942	-0.08122
0.159	2.35697	0.37235		0.07242	15.6245	1.19381		0.15827	0.63194	-0.19933		0.18086	53.1777	1.72573		0.41876	0.31045	-0.508
0.79526	0.03653	-1.43736		0.18115	4.44793	0.64816		0.16747	2.59456	0.41406		0.14683	2.43038	0.38567		0.36181	0.53733	-0.26976
0.12158	7.52196	0.87633		0.13924	7.16164	0.85501		0.13821	15.4381	1.18859		0.22003	3.57944	0.55381		0.29338	0.23887	-0.62184
0.18985	1.7064	0.23208		0.55702	0.04504	-1.34639		0.1806	4.00638	0.60275		0.55255	0.04651	-1.33248		0.17654	2.34194	0.36958
0.30597	0.12728	-0.89524		0.15801	2.54392	0.4055		0.14436	5.34497	0.72795		0.27721	0.23988	-0.62001		0.36294	0.26081	-0.58367
0.25519	32.166	1.5074		0.38502	0.2983	-0.52534		0.22814	1.04085	0.01739		0.14342	0.75333	-0.12302		0.21456	3.26865	0.51437
0.12033	2.75792	0.44058		0.17636	2.17857	0.33817		0.1656	2.37403	0.37549		0.09295	9.20415	0.96398		0.22057	1.2886	0.11012
0.37529	0.33477	-0.47525		0.10371	3.97486	0.59932		0.54779	0.12439	-0.9052		0.72619	0.03606	-1.44298		0.21913	1.93704	0.28714
0.07396	23.0305	1.3623		0.18606	5.4265	0.73452		0.12446	41.8419	1.62161		0.07829	5.2033	0.71628		0.23375	0.66044	-0.18017
0.48388	0.29064	-0.53665		0.7041	0.04335	-1.363		0.41014	2.33987	0.36919		0.15141	2.64028	0.42165		0.82979	0.03844	-1.41527
0.30351	17.9549	1.25418		0.37102	0.82602	-0.08301		0.18033	3.63635	0.56067		0.21302	1.96795	0.29401		0.19297	2.54248	0.40526
0.4694	0.12952	-0.88768		0.30834	2.45453	0.38997		0.19104	2.9373	0.46795		0.13352	63.1842	1.80061		0.23971	0.35468	-0.45016
0.11376	4.61225	0.66391		0.12884	7.52009	0.87622		0.22803	1.23804	0.09273		0.61998	0.28159	-0.55038		0.22682	3.56633	0.55222
0.32246	28.5552	1.45568		0.37838	0.07935	-1.10046		0.17541	1.04167	0.01773		0.21074	3.25152	0.51209		0.24887	0.56244	-0.24992
0.3155	3.20856	0.50631		0.137	16.1394	1.20789		0.51498	0.04802	-1.31861		0.17865	2.98092	0.47435		0.41318	0.27377	-0.56262
0.22564	4.69905	0.67201		0.1396	2.26941	0.35591		0.19832	3.39408	0.53072		0.20598	2.693	0.43024		0.20785	1.75432	0.24411
0.22915	7.70166	0.88658		0.12368	12.5216	1.09766		0.34418	0.15902	-0.79855		0.1802	5.17268	0.71372		0.77388	0.03457	-1.46128
0.3361	0.94692	-0.02369		0.31001	3.21564	0.50727		0.287	5.74506	0.75929		0.26409	0.20657	-0.68493		0.46512	0.08699	-1.06051
0.1921	3.80317	0.58015		0.38244	0.66825	-0.17506		0.36107	1.03277	0.014		0.23393	0.22033	-0.65693		0.24019	0.51686	-0.28663
0.13489	9.71509	0.98745		0.30909	3.20238	0.50547		0.1554	3.91475	0.5927		0.18746	1.4359	0.15712		0.12674	4.22484	0.62581
0.17234	14.4428	1.15965		0.32979	0.38269	-0.41716		0.16304	6.74673	0.82909		0.15076	1.47002	0.16732		0.29566	0.66468	-0.17739
0.32506	0.26353	-0.57918		0.3415	2.68157	0.42839		0.09144	12.1445	1.08438		0.8486	0.03556	-1.44908		0.1466	1.34631	0.12914
0.40443	1.57725	0.1979		0.22495	2.08162	0.3184		0.13177	1.9581	0.29184		0.29139	0.94348	-0.02527		0.16842	2.72966	0.43611
0.31109	2.80984	0.44868		0.09501	24.615	1.3912		0.58217	0.04764	-1.32199		0.20842	1.38669	0.14198		0.23495	0.275	-0.56066
0.12587	5.22606	0.71817		0.31678	0.94002	-0.02686		0.28253	0.2304	-0.63752		0.11749	19.9483	1.2999		0.57988	0.16819	-0.77419
0.21382	1.35597	0.13225		0.56611	0.04218	-1.37493		0.23634	0.56923	-0.24472		0.23433	0.44651	-0.35017		0.2551	0.28965	-0.53813
0.1423	2.87088	0.45801		0.27285	2.97904	0.47408		0.13221	2.30534	0.36274		0.20329	0.55894	-0.25264		0.23979	0.25703	-0.59002
0.44594	0.09036	-1.04404		0.17906	3.42395	0.53453		0.12242	41.7398	1.62055		0.22047	0.55211	-0.25797		0.35789	0.07133	-1.14673
0.11445	15.0231	1.17676		0.32304	0.2174	-0.66273		0.23734	1.00474	0.00205		0.40671	0.97361	-0.01161		0.67709	0.04166	-1.38024
0.38082	0.16015	-0.79546		0.19398	1.0568	0.02399		0.17455	1.96858	0.29415		0.23401	1.75712	0.2448		0.15101	2.22297	0.34693
0.83259	0.03747	-1.42633		0.19053	7.44346	0.87178		0.42202	0.12307	-0.90986		0.20799	5.56982	0.74584		0.17646	6.69907	0.82601
0.26992	0.2015	-0.69572		0.37818	1.58142	0.19905		0.3751	0.31169	-0.50628		0.17282	2.10393	0.32303		0.57111	0.07291	-1.13722
0.53303	0.11133	-0.95339		0.12871	19.5833	1.29189		0.40347	0.32185	-0.49235		0.38363	0.14566	-0.83667		0.28546	1.0542	0.02292
0.1024	17.5441	1.24413		0.32223	3.16413	0.50025		0.48348	0.16404	-0.78505		0.18316	1.3023	0.11471		0.18277	1.70144	0.23082
0.60856	0.04564	-1.34068		0.40438	0.13154	-0.88095		0.45537	0.10559	-0.9764		0.31415	0.73262	-0.13512		0.25956	1.6429	0.21561
0.0941	11.6558	1.06654		0.36943	1.70374	0.2314		0.17829	4.29838	0.6333		0.90242	0.03092	-1.50975		0.47639	0.07074	-1.15032
0.65683	0.0858	-1.0665		0.12994	18.8615	1.27558		0.37177	1.48668	0.17222		0.13802	44.3504	1.6469		0.19574	3.10504	0.49207
0.11067	16.7244	1.22335		0.11423	12.8316	1.10828		0.87648	0.03134	-1.50385		0.23114	1.8453	0.26607		0.20532	2.27562	0.3571
0.32345	0.93312	-0.03006		0.12715	2.51134	0.39991		0.74068	0.03517	-1.45379		0.13074	4.74973	0.67667		0.16424	2.08612	0.31934
0.11697	44.0835	1.64428		0.16822	5.7044	0.75621		0.172	1.65171	0.21793		0.12053	0.39535	-0.40302		0.27442	0.72714	-0.13838
0.11165	75.2685	1.87661		0.34335	2.89496	0.46164		0.15037	3.7951	0.57922		0.23588	1.4978	0.17545		0.86817	0.03392	-1.4696
0.08722	23.5011	1.37109		0.48953	0.05589	-1.2527		0.14984	1.34703	0.12938		0.81432	0.03959	-1.40245		0.18064	3.8137	0.58135
0.28381	1.78728	0.25219		0.19648	1.2452	0.09524		0.34598	0.34151	-0.4666		0.06651	17.7805	1.24994		0.93829	0.03121	-1.50566
0.16771	15.043	1.17734		0.16698	15.7698	1.19783		0.15276	21.491	1.33226		0.28574	0.16114	-0.7928		0.23821	0.52772	-0.2776
0.41029	0.34742	-0.45915		0.62734	0.06162	-1.21027		0.13815	6.07463	0.78352		0.15643	3.18294	0.50283		0.23857	1.08779	0.03654
0.3322	0.94552	-0.02433		0.19468	3.58276	0.55422		0.77689	0.03414	-1.4667		0.09189	14.8134	1.17065		0.31849	0.0719	-1.1433
0.3783	0.62255	-0.20583		0.20733	6.68741	0.82526		0.12627	64.5592	1.80996		0.15816	23.6434	1.37371		0.40347	0.23129	-0.63584
0.0825	62.4907	1.79582		0.2963	2.73599	0.43711		0.20959	48.5712	1.68638		0.19009	3.38366	0.52939		0.2884	0.12308	-0.90981
0.08872	33.6748	1.5273		0.79074	0.04118	-1.38536		0.33271	1.27477	0.10543		0.12035	2.53171	0.40341		0.1318	1.61189	0.20734
0.3007	3.63333	0.5603		0.28006	0.77982	-0.108		0.3203	0.41121	-0.38594		0.17131	1.45326	0.16234		0.22772	2.71459	0.4337
0.11572	7.49122	0.87455		0.09068	7.28655	0.86252		0.12619	12.9065	1.11081		0.4191	2.65695	0.42438		0.15185	1.84686	0.26643
0.2671	6.39339	0.80573		0.12212	5.18126	0.71444		0.18724	2.05172	0.31212		0.22304	1.82202	0.26055		0.36862	0.36184	-0.44148
0.24961	9.73563	0.98836		0.18805	5.27685	0.72237		0.18884	2.25111	0.3524		0.8983	0.03522	-1.4532		0.7094	0.03905	-1.4084
0.87283	0.03775	-1.42306		0.16633	6.14744	0.78869		0.15519	11.371	1.0558		0.14663	2.03785	0.30917		0.25399	1.15682	0.06326
0.13224	1.36102	0.13387		0.24158	0.28772	-0.54103		0.10421	6.62776	0.82137		0.45798	0.32599	-0.4868		0.22997	1.47594	0.16907
0.10263	12.4766	1.0961		0.2696	1.14753	0.05977		0.17159	2.8672	0.45746		0.05823	22.1665	1.3457		0.15974	11.0784	1.04448
0.13831	0.92116	-0.03567		0.26187	1.10719	0.04422		0.43377	0.19556	-0.70872		0.21549	1.23984	0.09336		0.18805	0.25996	-0.58509
0.31281	4.53982	0.65704		0.18354	6.68135	0.82486		0.2278	1.44567	0.16007		0.2036	0.84262	-0.07437		0.71055	0.03604	-1.44323
0.18689	2.70526	0.43221		0.16212	3.50415	0.54458		0.29679	0.21409	-0.66939		0.12792	2.8197	0.4502		0.31676	0.88415	-0.05347
0.3603	0.2295	-0.63921		0.16229	7.89638	0.89743		0.12266	9.45251	0.97555		0.15346	7.40957	0.86979		0.41889	0.09326	-1.03029
0.3839	0.25164	-0.59923		0.13438	9.79279	0.99091		0.11363	6.79466	0.83217		0.19779	72.7297	1.86171		0.60462	0.04203	-1.37645
0.20142	1.14741	0.05972		0.13698	17.3892	1.24028		0.13674	23.1723	1.36497		0.55301	0.04071	-1.39029		0.2307	1.9834	0.29741
0.30922	6.85265	0.83586		0.37367	0.59621	-0.2246		0.29982	4.49759	0.65298		0.10189	14.8869	1.17281		0.36062	0.29469	-0.53064
0.70928	0.03502	-1.45574		0.1447	6.87978	0.83757		0.43417	0.88698	-0.05209		0.32367	0.15948	-0.79729		0.23048	1.23775	0.09263
0.267	2.00852	0.30288		0.20037	2.22237	0.34682		0.2061	1.11192	0.04608		0.25397	0.61553	-0.21075		0.36594	0.77069	-0.11312
0.0554	35.9639	1.55587		0.24507	2.28124	0.35817		0.14616	2.33255	0.36783		0.84275	0.03295	-1.48209		0.27488	0.23707	-0.62513
0.28487	0.74287	-0.12909		0.15245	17.5283	1.24374		0.13549	18.2783	1.26194		0.27104	1.1558	0.06288		0.27427	0.37498	-0.42599
0.44267	0.19868	-0.70185		0.38275	0.26946	-0.56951		0.18908	3.63302	0.56027		0.34383	0.17353	-0.76063		0.26713	1.42183	0.15285
0.09787	5.13046	0.71016		0.42864	2.60593	0.41596		0.3837	0.07174	-1.14423		0.15294	4.66624	0.66897		0.25384	0.57631	-0.23935
0.14658	1.4263	0.15421		0.17212	35.5745	1.55114		0.1729	1.55445	0.19158		0.26493	7.64727	0.88351		0.26406	0.889	-0.0511
				0.14371	2.10965	0.32421		0.09989	24.0343	1.38083		0.09247	39.8994	1.60097		0.24685	0.21218	-0.67329
				0.134	5.79063	0.76273		0.31833	0.37322	-0.42803		0.24153	0.37542	-0.42548		0.18718	2.77902	0.44389
				0.16133	13.0476	1.11553		0.20067	3.22753	0.50887		0.34619	0.32842	-0.48358		0.21173	2.96293	0.47172
				0.28343	1.37586	0.13858		0.14131	10.2761	1.01183		0.15977	2.5616	0.40851		0.40632	0.17017	-0.76911
				0.2184	1.85686	0.26878		0.20572	3.45819	0.53885		0.16885	2.66545	0.42577		0.29501	0.70617	-0.15109
				0.19754	2.36007	0.37292		0.18421	5.4434	0.73587		0.23841	0.31835	-0.49709		0.25746	0.45225	-0.34463
				0.10556	16.7559	1.22417		0.1413	2.34981	0.37103		0.19287	1.81722	0.25941		0.45393	0.13793	-0.86035
				0.11447	4.28369	0.63182		0.1473	11.7972	1.07178		0.05538	45.6996	1.65991		0.70037	0.03944	-1.40408
				0.45767	0.11657	-0.93342		0.71734	0.03726	-1.4287		0.50296	0.0509	-1.29325		0.24505	1.18392	0.07332
				0.17714	4.32389	0.63587		0.18145	2.5137	0.40031		0.1952	6.53394	0.81517		0.91977	0.02712	-1.5667
				0.30721	6.69106	0.8255		0.28313	0.30839	-0.5109		0.90851	0.03212	-1.49324		0.29447	0.4554	-0.34161
				0.4376	0.08922	-1.04952		0.17367	2.83962	0.45326		0.34452	0.22008	-0.65743		0.57136	0.04627	-1.33467
				0.17335	3.60854	0.55733		0.10503	3.13322	0.49599		0.28603	0.73692	-0.13258		0.19085	1.58727	0.20065
				0.48307	0.05578	-1.25352		0.26775	1.05323	0.02253		0.28562	0.30117	-0.52119		0.40897	0.15981	-0.7964
				0.17026	33.8524	1.52959		0.11779	3.00428	0.47774		0.16804	0.84986	-0.07065		0.1639	2.14838	0.33211
				0.18089	5.29223	0.72364		0.65468	0.03772	-1.42348		0.27096	0.50131	-0.2999		0.10109	4.95214	0.69479
				0.40913	0.10419	-0.98218		0.39958	0.2622	-0.58136		0.23202	0.47142	-0.32659		0.20573	0.31419	-0.50281
				0.12955	8.11428	0.90925		0.18028	7.56488	0.8788		0.15055	2.55921	0.40811		0.17914	3.43902	0.53643
				0.1846	3.66042	0.56353		0.12957	5.09992	0.70756		0.4211	0.42571	-0.37088		0.23603	0.40388	-0.39375
				0.12272	6.47389	0.81117		0.28078	0.29609	-0.52858		0.14461	4.10993	0.61383		0.12495	1.40729	0.14838
				0.72652	0.03597	-1.44402		0.14028	12.8526	1.10899		0.1215	2.33132	0.3676		0.17995	2.12612	0.32759
				0.28132	1.66805	0.22221		0.12826	2.60024	0.41501		0.13922	11.9605	1.07775		0.28836	0.75931	-0.11958
				0.36736	0.28101	-0.55128		0.26093	0.49928	-0.30165		0.17025	41.1497	1.61437		0.23287	4.435	0.64689
				0.1163	3.81066	0.581		0.14479	7.88391	0.89674		0.14981	2.28103	0.35813		0.2013	4.34967	0.63846
				0.16744	6.66533	0.82382		0.38689	0.06124	-1.21296		0.12788	2.60684	0.41611		0.18433	0.51454	-0.28858
				0.18372	5.26309	0.72124		0.43201	0.10725	-0.96959		0.47265	0.14155	-0.84909		0.18194	2.27039	0.3561
				0.16095	5.83318	0.76591		0.19483	0.60646	-0.2172		0.1964	2.63768	0.42122		0.22427	0.94551	-0.02433
				0.12444	7.07505	0.84973		0.16619	2.67207	0.42685		0.2143	3.74672	0.57365		0.26908	0.60252	-0.22003
				0.75585	0.03487	-1.45749		0.31526	0.23037	-0.63757		0.12431	24.3007	1.38562		0.38715	0.16342	-0.78668
				0.06525	6.46025	0.81025		0.29936	0.07557	-1.12165		0.49628	0.22246	-0.65274		0.17052	4.20088	0.62334
				0.15308	0.52478	-0.28003		0.80386	0.03143	-1.50264		0.48914	0.04094	-1.38788		0.26876	0.61212	-0.21316
				0.46912	0.06278	-1.2022		0.36585	2.94577	0.4692		0.22436	0.18861	-0.72444		0.24221	0.68445	-0.16466
				0.1587	5.29745	0.72407		0.23583	1.25909	0.10006		0.16911	0.40259	-0.39513		0.15329	15.7408	1.19703
				0.29225	1.18324	0.07307		0.18073	2.19418	0.34127		0.3172	0.4956	-0.30487		0.30111	0.74029	-0.1306
				0.24742	4.09287	0.61203		0.19665	5.04026	0.70245		0.23925	1.3833	0.14092		0.15626	0.8976	-0.04692
				0.307	0.28445	-0.54599		0.17691	5.99786	0.778		0.08397	13.3723	1.12621		0.64361	0.05176	-1.286
				0.34198	0.46879	-0.32902		0.16402	4.18747	0.62195		0.13273	2.85786	0.45604		0.45146	0.06063	-1.21731
				0.23982	34.4733	1.53748		0.41212	0.41372	-0.38329		0.33711	0.19876	-0.70168		0.24377	0.86012	-0.06544
				0.43618	0.68646	-0.16338		0.27245	0.63461	-0.19749		0.15776	1.67823	0.22485		0.22916	4.05579	0.60808
				0.12611	13.3052	1.12402		0.14058	5.74907	0.7596		0.47571	0.04339	-1.3626		0.23364	3.20079	0.50526
				0.28892	14.6103	1.16466		0.43981	0.10233	-0.98999		0.24703	2.36276	0.37342		0.18995	4.40369	0.64382
				0.14634	53.6315	1.72942		0.31187	0.2816	-0.55037		0.13562	3.77243	0.57662		0.27026	0.56319	-0.24934
				0.1508	20.3728	1.30905		0.26026	2.80689	0.44823		0.2571	0.93959	-0.02706		0.23742	2.60931	0.41653
				0.10215	19.5545	1.29125		0.4222	0.13121	-0.88203		0.19193	0.82394	-0.0841		0.24607	4.27703	0.63114
				0.19666	7.05026	0.8482		0.41757	0.40326	-0.39442		0.47364	0.04721	-1.32599		0.15907	1.41157	0.1497
				0.22203	12.9595	1.11259		0.11064	10.1718	1.0074		0.11276	4.76298	0.67788		0.37764	0.39793	-0.40019
				0.1373	20.9914	1.32204		0.15902	14.7451	1.16865		0.35793	0.20497	-0.68832		0.25703	0.60999	-0.21467
				0.13521	17.625	1.24613		0.43019	0.58959	-0.22945		0.51677	0.04519	-1.34492		0.12607	14.0293	1.14704
				0.30325	1.50993	0.17896		0.1476	12.9187	1.11122		0.39118	0.06114	-1.21368		0.13887	1.32221	0.1213
				0.8704	0.03257	-1.48715		0.14365	0.80443	-0.09451		0.51711	0.78168	-0.10697		0.16014	6.65514	0.82316
				0.143	37.5234	1.5743		0.38783	0.25	-0.60207		0.18311	4.01512	0.6037		0.26992	0.37263	-0.42873
				0.1516	11.627	1.06547		0.40888	0.30352	-0.51781		0.23301	3.96081	0.59778		0.24876	0.95001	-0.02227
				0.11127	3.407	0.53237		0.59418	0.04556	-1.34144		0.23511	1.20049	0.07936		0.22325	3.26351	0.51368
				0.10298	30.5459	1.48495		0.19247	4.22211	0.62553		0.1938	0.21589	-0.66578		0.25305	0.39409	-0.40441
				0.17467	6.50854	0.81348		0.17119	0.78032	-0.10773		0.4909	0.04624	-1.33495		0.16459	0.79696	-0.09856
				0.15389	53.6456	1.72953		0.19757	7.2871	0.86255		0.21829	1.87609	0.27325		0.30144	0.33294	-0.47763
				0.11006	16.8698	1.22711		0.21528	1.07566	0.03167		0.14197	2.11657	0.32563		0.14676	0.2626	-0.58071
				0.34413	2.90408	0.46301		0.50075	0.16511	-0.78222		0.31074	1.05879	0.02481		0.50835	0.07015	-1.15398
				0.17859	5.58761	0.74723		0.17405	4.49272	0.65251		0.53703	0.05143	-1.28879		0.20058	2.04394	0.31047
				0.33953	0.74494	-0.12788		0.19578	3.57334	0.55307		0.71749	0.03523	-1.45304		0.3433	0.40412	-0.39349
				0.12949	9.40504	0.97336		0.29672	10.2156	1.00927		0.23715	4.92146	0.69209		0.5754	0.07872	-1.10391
				0.13898	4.6149	0.66416		0.22356	2.87706	0.45895		0.17316	5.93719	0.77358		0.55534	0.05895	-1.2295
				0.42216	0.41937	-0.3774		0.29883	0.50881	-0.29344		0.71937	0.04082	-1.38908		0.19455	1.8445	0.26588
				0.3809	1.31975	0.12049		0.16258	3.80782	0.58068		0.1408	2.74116	0.43793		0.33286	0.24983	-0.60236
				0.1772	7.54845	0.87786		0.28224	0.33635	-0.47321		0.42467	0.48781	-0.31175		0.57003	0.08458	-1.07271
				0.23622	0.21368	-0.67024		0.5635	0.04928	-1.30731		0.83382	0.03236	-1.49006		0.50999	0.1078	-0.96737
				0.16353	4.01656	0.60385		0.15511	11.6445	1.06612		0.1216	2.99466	0.47635		0.25375	1.26972	0.10371
				0.38347	0.40778	-0.38958		0.46775	0.58652	-0.23172		0.91941	0.0389	-1.41002		0.23911	0.45263	-0.34426
				0.15017	29.2177	1.46565		0.37599	0.30807	-0.51135		0.88666	0.03352	-1.47464		0.72283	0.03867	-1.41266
				0.15314	26.2688	1.41944		0.39498	0.27712	-0.55733		0.23465	1.65906	0.21986		0.2898	1.56735	0.19516
				0.11578	5.30345	0.72456		0.18563	9.09188	0.95865		0.22224	4.16488	0.6196		0.16776	0.6748	-0.17083
				0.20372	1.02602	0.01115		0.16128	37.3605	1.57241		0.20666	1.52764	0.18402		0.27427	1.89985	0.27872
				0.16972	2.10627	0.32351		0.16011	5.93665	0.77354		0.24509	0.72883	-0.13738		0.22029	0.66208	-0.17909
				0.9045	0.04531	-1.34378		0.79372	0.03412	-1.46702		0.19759	1.51491	0.18039		0.21498	2.27113	0.35624
				0.1832	5.68487	0.75472		0.36616	0.16064	-0.79415		-0.20293	5.07314	0.70528		0.21887	0.70038	-0.15466
				0.2829	1.54279	0.18831		0.17066	5.23433	0.71886		0.82169	0.03884	-1.41073		0.27979	0.43369	-0.36282
				0.15535	0.50584	-0.29599		0.14413	8.88251	0.94854		0.3889	0.0896	-1.0477		0.4956	0.14975	-0.82463
				0.38888	0.39306	-0.40554		0.19478	3.8922	0.5902		0.22826	6.17848	0.79088		0.41446	0.08364	-1.07758
				0.53749	0.05665	-1.24683		0.10013	6.59638	0.81931		0.18184	1.99457	0.29985		0.1763	2.23294	0.34888
				0.17008	12.7081	1.10408		0.2051	0.78146	-0.1071		0.38807	0.34948	-0.45658		0.21998	3.16367	0.50019
				0.7427	0.03946	-1.40383		0.17085	6.27611	0.79769		0.92176	0.03352	-1.4747		0.16525	7.34769	0.86615
				0.15131	10.9335	1.03876		0.78711	0.03344	-1.47572		0.22397	93.3731	1.97022		0.33832	0.32741	-0.48491
				0.31582	2.27539	0.35706		0.18077	4.1579	0.61887		0.71725	0.03688	-1.43319		0.23849	0.25608	-0.59162
				0.40654	0.40922	-0.38804		0.91821	0.03322	-1.47857		0.15431	5.53545	0.74315		0.22497	0.67163	-0.17287
				0.87885	0.03375	-1.47174		0.15684	7.62748	0.88238		0.20152	7.12862	0.85301		0.22628	0.59902	-0.22256
				0.11144	7.15857	0.85483		0.28774	0.44121	-0.35536		0.21167	8.46011	0.92738		0.26897	0.33911	-0.46966
				0.26172	0.52548	-0.27944		0.24965	0.43335	-0.36317		0.2406	0.79043	-0.10214		0.51514	0.04193	-1.37748
				0.12019	7.87685	0.89635		0.20352	4.55068	0.65808		0.16881	10.294	1.01258		0.26308	2.76337	0.44144
				0.15228	32.6043	1.51328		0.20209	2.54509	0.4057		0.21845	3.32259	0.52148		0.20586	5.66366	0.7531
				0.33532	26.6341	1.42544		0.15018	5.40097	0.73247		0.20746	3.69846	0.56802		0.80038	0.03517	-1.45389
				0.39689	0.18025	-0.74412		0.17651	6.65086	0.82288		0.17099	1.7701	0.248		0.26468	0.52083	-0.2833
				0.14362	5.74921	0.75961		0.27736	0.30884	-0.51027		0.33325	0.06078	-1.21622		0.31342	0.8143	-0.08922
				0.15636	8.6859	0.93881		0.15023	5.04595	0.70294		0.17834	0.83379	-0.07894		0.42609	0.14477	-0.83931
				0.20537	17.587	1.24519		0.12743	18.0974	1.25762		0.15309	1.71603	0.23453		0.43408	0.09113	-1.04033
				0.37896	0.27658	-0.55818		0.24762	0.60105	-0.22109		0.06708	33.8043	1.52897		0.16416	9.65574	0.98479
				0.34896	3.70107	0.56833		0.21921	1.36521	0.1352		0.40034	1.63933	0.21467		0.2988	0.22947	-0.63928
				0.22409	14.1702	1.15138		0.14175	45.6942	1.65986		0.31501	0.11869	-0.92559		0.22557	5.35567	0.72881
				0.33837	6.35012	0.80278		0.30471	0.48989	-0.3099		0.21201	0.7752	-0.11059		0.24956	0.26287	-0.58026
				0.11283	13.2372	1.1218		0.52013	0.11565	-0.93685		0.18199	6.75193	0.82943		0.33579	0.44421	-0.35241
				0.17295	4.09242	0.61198		0.4104	1.21554	0.08477		0.23744	0.98035	-0.00862		0.2678	0.17532	-0.75616
				0.15697	9.48734	0.97714		0.29657	2.57675	0.41107		0.3007	0.19795	-0.70344		0.20994	3.50179	0.54429
				0.1419	19.5913	1.29206		0.16695	6.03818	0.78091		0.17235	2.21904	0.34617		0.25627	0.65166	-0.18598
				0.38045	1.24435	0.09494		0.507	0.04419	-1.35466		0.20051	1.00192	0.000832404		0.22633	3.43705	0.53619
				0.13745	3.65851	0.5633		0.17671	4.72845	0.67472		0.85772	0.0356	-1.4485		0.26093	1.12205	0.05001
				0.12125	21.4794	1.33202		0.35716	0.21745	-0.66263		0.56376	0.05127	-1.29015		0.18734	1.68258	0.22598
				0.36366	1.62857	0.21181		0.23402	1.41876	0.15191		0.83257	0.03348	-1.47524		0.30916	1.41713	0.15141
				0.68122	0.03259	-1.48697		0.12636	17.605	1.24564		0.39239	0.28332	-0.54772		0.10833	38.8831	1.58976
				0.43004	0.27615	-0.55886		0.13912	13.3914	1.12683		0.25393	0.5371	-0.26995		0.12476	4.78843	0.68019
				0.1888	2.11623	0.32556		0.14732	12.3489	1.09163		0.15209	4.11359	0.61422		0.1978	1.84061	0.26496
				0.1317	12.3994	1.0934		0.23916	4.14021	0.61702		0.1276	8.97635	0.9531		0.20312	3.3281	0.5222
				0.1773	9.3706	0.97177		0.12583	10.6761	1.02841		0.88913	0.03258	-1.48707		0.18699	4.26362	0.62978
				0.63093	0.05422	-1.26587		0.22308	3.01005	0.47857		0.3828	0.11537	-0.93792		0.12578	4.11457	0.61432
				0.086	13.0392	1.11525		0.23021	1.22346	0.08759		0.52347	0.08273	-1.08236		0.17458	4.31733	0.63522
				0.10158	12.1148	1.08331		0.2521	0.40756	-0.38981		0.13193	2.36284	0.37343		0.28743	0.18127	-0.74166
				0.12932	20.0232	1.30153		0.38132	0.20035	-0.69821		0.09509	53.6925	1.72991		0.525	0.07278	-1.13797
				0.14009	19.8519	1.2978		0.11664	9.54549	0.9798		0.24304	0.28008	-0.55272		0.22929	1.61943	0.20936
				0.13612	2.70111	0.43154		0.15074	6.97749	0.8437		0.6656	0.03717	-1.42986		0.5484	0.06446	-1.19071
				0.32958	0.47361	-0.32458		0.16428	9.89798	0.99555		0.14739	2.14386	0.3312		0.58467	0.07261	-1.13903
				0.11499	93.3744	1.97023		0.12571	2.86132	0.45657		0.31222	0.26747	-0.57272		0.18477	0.88802	-0.05158
				0.11161	23.8975	1.37835		0.12297	2.34085	0.36937		0.36111	0.11906	-0.92423		0.31324	0.94898	-0.02274
				0.19405	6.66936	0.82408		0.91789	0.03372	-1.47217		0.28954	3.30087	0.51863		0.42938	0.09711	-1.01273
				0.22477	1.09953	0.04121		0.14308	8.27513	0.91777		0.92124	0.03577	-1.44644		0.17356	3.68366	0.56628
				0.14325	7.51821	0.87611		0.22231	2.62369	0.41891		0.21206	1.3303	0.12395		0.24827	0.73037	-0.13646
				0.12326	2.69865	0.43115		0.32633	1.87415	0.2728		0.27674	0.90407	-0.0438		0.82756	0.03396	-1.469
				0.18768	2.94842	0.46959		0.25132	0.80154	-0.09607		0.92814	0.03728	-1.42853		0.13341	8.24824	0.91636
				0.26038	1.68335	0.22618		0.55838	0.22097	-0.65567		0.23825	1.94445	0.2888		0.2496	0.72508	-0.13961
				0.77915	0.03342	-1.47597		0.12335	11.0818	1.04461		0.24648	0.45877	-0.3384		0.31634	0.46683	-0.33085
				0.16028	8.29652	0.9189		0.13895	10.1514	1.00653		0.51726	0.1997	-0.69961		0.22755	4.55616	0.6586
				0.13925	21.2054	1.32645		0.15407	10.9379	1.03893		0.28196	0.59556	-0.22508		0.27928	0.12619	-0.89898
				0.20632	40.0197	1.60227		0.21826	0.88964	-0.05078		0.28255	0.22991	-0.63845		0.16749	2.52493	0.40225
				0.12617	25.2612	1.40245		0.1641	4.51322	0.65449		0.10432	5.13278	0.71035		0.13782	1.74056	0.24069
				0.13648	8.74992	0.942		0.15233	6.07157	0.7833		0.31542	1.2064	0.08149		0.21282	1.92098	0.28352
				0.20197	6.54406	0.81585		0.14306	22.2172	1.34669		0.20542	2.47105	0.39288		0.29535	0.2285	-0.6411
				0.15186	17.9394	1.25381		0.37297	0.25498	-0.5935		0.83476	0.03251	-1.48796		0.23639	1.23717	0.09243
				0.30106	0.64724	-0.18894		0.11951	12.9135	1.11104		0.4273	0.09506	-1.022		0.69716	0.0341	-1.46729
				0.18759	4.5228	0.65541		0.31432	1.07794	0.03259		0.26875	0.17138	-0.76604		0.89747	0.035	-1.45592
				0.17544	13.4036	1.12722		0.11376	14.7814	1.16972		0.41861	0.27297	-0.56388		0.16897	2.48113	0.39465
				0.31591	2.19945	0.34231		0.1356	2.98074	0.47432		0.53769	0.04731	-1.32506		0.21835	1.12988	0.05303
				0.15618	3.15598	0.49913		0.09645	2.48145	0.39471		0.0487	105.981	2.02523		0.22437	3.38948	0.53013
				0.35363	0.12264	-0.91137		0.17342	0.71335	-0.1467		0.19263	3.01645	0.4795		0.26153	1.03185	0.01362
				0.16613	23.3848	1.36893		0.39343	0.35747	-0.44676		0.14912	2.0393	0.30948		0.26312	0.75303	-0.12319
				0.34923	0.09985	-1.00066		0.31154	0.97118	-0.0127		0.29743	0.28173	-0.55017		0.23714	2.85258	0.45524
				0.29858	15.1276	1.17977		0.15963	3.52139	0.54671		0.16836	1.34123	0.1275		0.1992	1.1211	0.04964
				0.44317	0.42926	-0.36728		0.11203	5.78247	0.76211		0.2028	0.78723	-0.1039		0.42395	0.06602	-1.18035
				0.14244	14.1582	1.15101		0.20327	2.1432	0.33106		0.16694	1.01838	0.00791		0.17467	3.29732	0.51816
				0.29262	0.62014	-0.20751		0.15913	5.95273	0.77472		0.18655	0.65246	-0.18544		0.13132	6.74387	0.82891
				0.14192	6.54077	0.81563		0.31685	2.99638	0.4766		0.20951	0.38048	-0.41967		0.21067	3.30555	0.51924
				0.2405	16.3924	1.21464		0.32707	2.15749	0.33395		0.24008	0.30625	-0.51392		0.2004	0.56033	-0.25155
				0.16828	0.71744	-0.14422		0.24058	1.98849	0.29852		0.72574	0.038	-1.42026		0.17445	2.19983	0.34239
				0.09379	8.1271	0.90994		0.37728	1.05662	0.02392		0.22226	5.61399	0.74927		0.28462	0.65684	-0.18254
				0.13127	22.4763	1.35172		0.52726	0.82637	-0.08282		0.71015	0.04768	-1.32168		0.23294	1.32178	0.12116
				0.18449	11.1748	1.04824		0.27597	1.85724	0.26887		0.23354	0.30988	-0.5088		0.18452	2.03252	0.30804
				0.14988	4.62281	0.66491		0.25077	0.43112	-0.3654		0.20677	3.66064	0.56356		0.14209	3.67759	0.56556
				0.3555	0.21488	-0.6678		0.27686	3.08034	0.4886		0.13163	4.95394	0.69495		0.1885	0.3772	-0.42343
				0.4004	0.16272	-0.78857		0.47653	0.47599	-0.3224		0.17355	32.0881	1.50634		0.68943	0.13916	-0.85649
				0.34874	0.46837	-0.32941		0.1576	3.36808	0.52738		0.20618	0.18748	-0.72704		0.90874	0.03046	-1.51623
				0.12694	3.99647	0.60168		0.47958	0.1963	-0.70708		0.46631	0.08093	-1.0919		0.14331	1.24625	0.09561
				0.40924	0.48751	-0.31202		0.10198	575.58	2.76011		0.1902	2.96863	0.47256		0.18455	4.26303	0.62972
				0.15136	112.004	2.04923		0.16809	11.9356	1.07684		0.1756	11.444	1.05858		0.27451	0.53483	-0.27178
				0.36828	0.10035	-0.99849		0.24867	3.6128	0.55784		0.44667	0.08497	-1.07076		0.2443	0.9959	-0.00178
				0.08892	4.62628	0.66523		0.18135	2.1122	0.32474		0.68799	0.03524	-1.45301		0.73413	0.03559	-1.44863
				0.35091	1.00172	0.000746609		0.17169	3.64633	0.56186		0.39195	0.2423	-0.61565		0.19969	2.28219	0.35835
				0.16062	6.54038	0.8156		0.28199	1.84496	0.26599		0.13223	4.47946	0.65123		0.19029	2.52535	0.40232
				0.26033	0.22489	-0.64803		0.17901	2.03626	0.30883		0.2018	1.97873	0.29639		0.84311	0.03785	-1.42197
				0.1418	6.74276	0.82884		0.37004	1.74011	0.24058		0.15731	13.2258	1.12142		0.32649	1.10332	0.0427
				0.14284	15.3036	1.18479		0.16514	6.00128	0.77824		0.07363	18.5933	1.26936		0.13862	1.05325	0.02253
				0.41993	0.16568	-0.78073		0.14173	2.4322	0.386		0.07806	91.8963	1.9633		0.46792	0.25577	-0.59215
				0.78588	0.03674	-1.43488		0.26648	1.77486	0.24917		0.42184	0.07437	-1.12858		0.25226	4.04166	0.60656
				0.40635	0.06096	-1.21496		0.21518	4.47606	0.6509		0.16173	3.70389	0.56866		0.19276	3.02212	0.48031
				0.13892	12.4567	1.0954		0.22074	2.95502	0.47056		0.19204	2.71547	0.43384		0.2591	0.30825	-0.5111
				0.16241	17.0133	1.23079		0.52731	0.06325	-1.19896		0.1396	1.69459	0.22906		0.48847	0.11097	-0.95481
				0.16437	3.06991	0.48713		0.15494	11.0247	1.04237		0.71368	0.03703	-1.43148		0.37083	0.08048	-1.09431
				0.1684	21.0653	1.32357		0.46617	0.08876	-1.05177		0.20817	1.99551	0.30005		0.26363	1.03214	0.01374
				0.4457	0.44084	-0.35572		0.12909	6.43894	0.80881		0.2978	0.42446	-0.37217		0.47905	0.06526	-1.18538
				0.24907	5.46704	0.73775		0.17058	4.32852	0.63634		0.30694	0.27407	-0.56214		0.2482	1.60529	0.20555
				0.38628	0.12894	-0.88962		0.28599	1.06233	0.02626		0.20902	0.64086	-0.19324		0.22823	4.83267	0.68419
				0.34438	1.46456	0.16571		0.19603	14.7846	1.16981		0.2475	0.76719	-0.1151		0.26692	1.45525	0.16294
				0.17841	2.20337	0.34309		0.19183	4.77739	0.67919		0.17406	1.96403	0.29315		0.42358	0.47329	-0.32488
				0.13173	4.45361	0.64871		0.70684	0.03622	-1.44106		0.08422	14.5182	1.16191		0.27564	0.70397	-0.15245
				0.17577	9.38076	0.97224		0.35708	1.29243	0.11141		0.1987	0.87087	-0.06005		0.27727	4.74501	0.67624
				0.14935	6.98826	0.84437		0.18688	22.7133	1.35628		0.17821	3.29533	0.5179		0.26084	0.98522	-0.00647
				0.13122	21.4701	1.33183		0.1694	10.1563	1.00674		0.16844	0.32989	-0.48163		0.84018	0.03624	-1.44082
				0.18896	0.88398	-0.05356		0.14584	7.08821	0.85054		0.4375	0.07188	-1.14337		0.32688	0.44104	-0.35552
				0.12614	1.74137	0.24089		0.20614	2.28915	0.35967		0.26723	1.53299	0.18554		0.25496	0.3992	-0.39881
				0.13316	22.0227	1.34287		0.25417	1.46341	0.16536		0.43845	0.12936	-0.8882		0.15664	0.61522	-0.21097
				0.13134	3.7354	0.57234		0.16918	10.6988	1.02934		0.33226	0.41617	-0.38073		0.20223	3.03411	0.48203
				0.14988	8.09859	0.90841		0.15495	1.27917	0.10693		0.32953	0.19193	-0.71686		0.51492	0.09248	-1.03393
				0.22526	4.49356	0.65259		0.35794	0.90446	-0.04361		0.24481	1.61983	0.20947		0.37345	0.30974	-0.509
				0.13338	7.19353	0.85694		0.13148	6.65784	0.82333		0.42245	0.0796	-1.09908		0.15556	2.84688	0.45437
				0.50657	0.07149	-1.14578		0.17733	2.97772	0.47388		0.46413	0.32944	-0.48222		0.21265	3.21111	0.50665
				0.30925	1.87835	0.27378		0.59904	0.04577	-1.33941		0.44859	0.04903	-1.3095		0.1891	4.21411	0.62471
				0.4854	0.19483	-0.71035		0.13858	12.0445	1.08079		0.2016	2.1957	0.34157		0.20268	1.55197	0.19088
				0.31271	0.97362	-0.01161		0.12428	36.9425	1.56753		0.1518	12.1364	1.08409		0.2284	1.75648	0.24464
				0.34457	18.5744	1.26892		0.21462	0.9673	-0.01444		0.07299	6.5558	0.81663		0.21704	2.81385	0.4493
				0.11356	4.54853	0.65787		0.80376	0.0358	-1.44612		0.44012	0.11947	-0.92273		0.27235	0.45719	-0.33991
				0.06901	10.1972	1.00848		0.20948	0.83329	-0.07921		0.05038	62.2321	1.79401		0.36571	0.28108	-0.55116
				0.17736	3.7996	0.57974		0.30038	0.25925	-0.58629		0.71066	0.03983	-1.39978		0.35921	0.16744	-0.77614
				0.18848	3.17812	0.50217		0.30142	0.42915	-0.36739		0.49661	0.05493	-1.26017		0.17034	1.27202	0.10449
				0.33162	0.41188	-0.38523		0.48598	0.13826	-0.85931		0.205	2.82183	0.45053		0.9345	0.03467	-1.46006
				0.7021	0.05339	-1.27257		0.16531	5.31368	0.7254		0.28685	0.33132	-0.47975		0.34857	1.55293	0.19115
				0.22546	2.59288	0.41378		0.27696	2.44101	0.38757		0.17015	1.51603	0.18071		0.20189	1.39716	0.14524
				0.11508	6.16064	0.78963		0.11439	8.16784	0.91211		0.57561	0.25396	-0.59523		0.38367	0.17049	-0.76831
				0.13952	43.9324	1.64278		0.17464	8.88709	0.94876		0.14386	12.0548	1.08116		0.21248	0.36998	-0.43183
				0.20582	6.63874	0.82209		0.32455	0.59858	-0.22287		0.14503	5.50664	0.74089		0.25653	1.11345	0.04667
				0.21631	18.5274	1.26781		0.1882	2.15333	0.33311		0.30819	0.24036	-0.61913		0.21985	1.50468	0.17744
				0.26463	4.12934	0.61588		0.13423	17.1922	1.23533		0.22408	3.20395	0.50569		0.29706	0.63485	-0.19733
				0.11451	11.428	1.05797		0.2079	1.65139	0.21785		0.53817	0.05871	-1.23129		0.45099	0.04872	-1.31228
				0.17477	11.9368	1.07689		0.13011	2.43669	0.3868		0.24	14.0653	1.14815		0.28242	0.26676	-0.57388
				0.35883	0.27526	-0.56026		0.20922	1.09436	0.03916		0.10474	18.8731	1.27584		0.24892	1.24078	0.0937
				0.15536	18.252	1.26131		0.1164	11.3942	1.05668		0.26507	0.62176	-0.20638		0.20784	1.08568	0.0357
				0.15342	14.6993	1.1673		0.12735	32.3563	1.50996		0.24198	3.50208	0.54433		0.25974	0.35295	-0.45229
				0.19191	4.71552	0.67353		0.09551	9.25877	0.96655		0.22042	1.43493	0.15683		0.87357	0.03344	-1.47568
				0.33129	0.41521	-0.38173		0.1395	1.35717	0.13263		0.23263	0.14827	-0.82895		0.15963	13.4975	1.13025
				0.15971	30.3886	1.48271		0.4019	1.2416	0.09398		0.4326	0.19936	-0.70036		0.24474	2.44339	0.38799
				0.18552	3.66584	0.56417		0.16632	12.9287	1.11156		0.17954	3.4707	0.54042		0.20165	0.91193	-0.04004
				0.19113	0.12022	-0.92003		0.41123	0.31116	-0.50701		0.3648	1.96969	0.2944		0.28601	0.3035	-0.51784
				0.48173	0.15551	-0.80823		0.55155	0.09357	-1.02887		0.11958	7.16868	0.85544		0.37523	0.32077	-0.4938
				0.62735	0.04585	-1.33864		0.1204	13.8895	1.14269		0.13463	4.95416	0.69497		0.28214	0.2051	-0.68804
				0.12896	9.10678	0.95936		0.26266	1.12963	0.05294		0.25927	0.24097	-0.61803		0.22861	0.83827	-0.07661
				0.13975	24.0708	1.38149		0.19034	1.68759	0.22727		0.19573	2.70957	0.4329		0.23754	3.32778	0.52215
				0.18507	9.48388	0.97699		0.3674	0.13198	-0.87949		0.07657	16.1032	1.20691		0.42257	0.28414	-0.54646
				0.18391	10.2589	1.0111		0.43735	0.12774	-0.89368		0.25405	0.26256	-0.58076		0.31203	0.32686	-0.48564
				0.17475	11.0138	1.04194		0.14535	13.2363	1.12177		0.20959	12.2949	1.08973		0.20512	6.40232	0.80634
				0.57728	0.07477	-1.12629		0.51764	0.08646	-1.06316		0.1937	3.54027	0.54904		0.27987	1.04571	0.01941
				0.31806	0.12181	-0.91432		0.20911	2.11291	0.32488		0.20993	0.30518	-0.51544		0.29106	0.33897	-0.46984
				0.35912	2.49968	0.39788		0.26025	7.2288	0.85907		0.32851	0.96237	-0.01666		0.32853	0.38662	-0.41271
				0.13995	3.94267	0.59579		0.4028	0.58873	-0.23009		0.2559	0.34711	-0.45953		0.48223	0.36253	-0.44065
				0.14209	9.19538	0.96357		0.52875	0.17227	-0.7638		0.20313	2.43293	0.38613		0.2559	2.55428	0.40727
				0.29789	16.5979	1.22005		0.15934	12.5532	1.09876		0.30865	0.64131	-0.19293		0.17568	1.73167	0.23847
				0.10331	40.2275	1.60452		0.17417	0.74335	-0.12881		0.17284	3.27536	0.51526		0.22502	2.86517	0.45715
				0.40766	0.48844	-0.31119		0.46669	0.09924	-1.00333		0.15627	11.3884	1.05646		0.90424	0.03691	-1.43285
				0.13063	42.1446	1.62474		0.13717	73.4802	1.86617		0.20521	0.82983	-0.08101		0.15325	2.45587	0.39021
				0.12704	15.7889	1.19835		0.15313	1.01615	0.00696		0.47843	0.14668	-0.83363		0.71161	0.03524	-1.45294
				0.34514	0.3556	-0.44904		0.1664	1.4097	0.14913		0.2186	2.92195	0.46567		0.36325	0.6264	-0.20315
				0.14055	19.7147	1.29479		0.15119	12.0193	1.07988		0.6808	0.10344	-0.9853		0.46186	0.75491	-0.1221
				0.36439	0.13708	-0.86301		0.22645	9.39291	0.9728		0.31486	0.71821	-0.14375		0.31901	0.60246	-0.22007
				0.71943	0.04244	-1.3722		0.4064	0.34753	-0.45901		0.1793	0.47473	-0.32355		0.29643	0.22274	-0.6522
				0.32043	0.31926	-0.49585		0.2275	0.62507	-0.20407		0.10447	7.14389	0.85393		0.17272	1.86484	0.27064
				0.39823	0.60535	-0.21799		0.83996	0.03417	-1.46638		0.28352	0.76178	-0.11817		0.72386	0.03493	-1.45684
				0.13696	3.88376	0.58925		0.29755	8.75158	0.94209		0.10303	2.4978	0.39756		0.76882	0.03542	-1.45081
				0.14947	12.826	1.10809		0.25062	1.54381	0.18859		0.42313	0.19221	-0.71624		0.14252	2.9573	0.4709
				0.13534	2.7683	0.44221		0.38029	1.15328	0.06193		0.20016	0.52083	-0.28331		0.2288	1.65805	0.2196
				0.19255	10.6796	1.02855		0.6288	0.06378	-1.1953		0.24513	6.98071	0.8439		0.43125	0.07267	-1.13865
				0.30032	5.50003	0.74036		0.36631	6.43677	0.80867		0.46117	0.19485	-0.71031		0.2347	3.18032	0.50247
				0.11322	15.1777	1.1812		0.14837	8.25216	0.91657		0.28311	4.03791	0.60616		0.93824	0.77743	-0.10934
				0.24163	7.76998	0.89042		0.15927	80.7061	1.90691		0.16699	1.19113	0.07596		0.93042	0.49578	-0.30471
				0.26769	0.31959	-0.4954		0.2431	14.8733	1.17241		0.44766	0.11828	-0.92708		0.16881	4.12291	0.6152
				0.3005	9.87405	0.9945		0.36604	0.46104	-0.33626		0.24396	16.107	1.20701		0.18345	1.08265	0.03449
				0.26163	0.51916	-0.2847		0.10222	3.13812	0.49667		0.12297	1.2205	0.08654		0.92798	0.02794	-1.55374
[truncated: 8,906 more rows]

## Sheet: FigS8
Voltage (mV)	Fraction
70	0.69689
90	0.65789
120	0.52542
150	0.47123
175	0.44863
200	0.43861

[truncated: 3 more sheets: FigS12-15, FigS16, FigS17a]
